# Supplementary material for: ﻿New records and revised distribution of tiger beetles in China (Coleoptera, Cicindelidae)
Source: Zookeys. 2024 Aug 15;1210:29–59. doi: 10.3897/zookeys.1210.127753 (PMC11342384; doi:10.3897/zookeys.1210.127753)
Supplement: XML Treatment for Callytron nivicinctum [file zookeys.1210.127753-treatment3.xml]

<!DOCTYPE tp:taxon-treatment
  PUBLIC "-//TaxonX//DTD Taxonomic Treatment Publishing DTD v0 20100105//EN" "tax-treatment-NSO.dtd">
<tp:taxon-treatment xmlns:tp="http://www.plazi.org/taxpub"><tp:treatment-meta><kwd-group><label>Taxon classification</label><kwd>
                <named-content content-type="kingdom">Animalia</named-content>
              </kwd><kwd>
                <named-content content-type="order">Coleoptera</named-content>
              </kwd><kwd>
                <named-content content-type="family">Cicindelidae</named-content>
              </kwd></kwd-group><mixed-citation publication-type="journal"><person-group><name><surname>Wang</surname><given-names>Ke-Yi</given-names></name><name><surname>Boetzl</surname><given-names>Fabian A.</given-names></name><name><surname>Wiesner</surname><given-names>Jürgen</given-names></name><name><surname>Li</surname><given-names>Cheng-De</given-names></name></person-group><article-title>﻿New records and revised distribution of tiger beetles in China (<tp:taxon-name><tp:taxon-name-part taxon-name-part-type="order">Coleoptera</tp:taxon-name-part></tp:taxon-name>, <tp:taxon-name><tp:taxon-name-part taxon-name-part-type="family">Cicindelidae</tp:taxon-name-part></tp:taxon-name>)</article-title><source>Zookeys</source><day>15</day><month>08</month><year>2024</year><volume>1210</volume><fpage>29</fpage><lpage>59</lpage><pub-id pub-id-type="doi">10.3897/zookeys.1210.127753</pub-id></mixed-citation></tp:treatment-meta><tp:nomenclature><label>﻿</label><tp:taxon-name>
              <object-id xmlns:xlink="http://www.w3.org/1999/xlink" content-type="arpha" xlink:type="simple">F2BB331D-1CAB-5C72-A248-DD50B10B8983</object-id>
              <tp:taxon-name-part taxon-name-part-type="genus" reg="Callytron">Callytron</tp:taxon-name-part>
              <tp:taxon-name-part taxon-name-part-type="species" reg="nivicinctum">nivicinctum</tp:taxon-name-part>
            </tp:taxon-name><tp:taxon-authority>(Chevrolat, 1845)</tp:taxon-authority><xref ref-type="fig" rid="F2">Figs 2C</xref><xref ref-type="fig" rid="F3">, 3C</xref><tp:nomenclature-citation-list><tp:nomenclature-citation><tp:taxon-name>
                  <tp:taxon-name-part taxon-name-part-type="genus" reg="Cicindela">Cicindela</tp:taxon-name-part>
                  <tp:taxon-name-part taxon-name-part-type="species" reg="nivicincta">nivicincta</tp:taxon-name-part>
                </tp:taxon-name><comment>: <xref ref-type="bibr" rid="B12">Chevrolat 1845</xref>: 98.</comment></tp:nomenclature-citation><tp:nomenclature-citation><tp:taxon-name>
                  <tp:taxon-name-part taxon-name-part-type="genus" reg="Callytron">Callytron</tp:taxon-name-part>
                  <tp:taxon-name-part taxon-name-part-type="species" reg="nivicinctum">nivicinctum</tp:taxon-name-part>
                </tp:taxon-name><comment>: <xref ref-type="bibr" rid="B46">Shook and Wiesner 2006</xref>: 8; <xref ref-type="bibr" rid="B57">Wu 2011</xref>: 23; <xref ref-type="bibr" rid="B56">Wiesner et al. 2017</xref>: 68.</comment></tp:nomenclature-citation></tp:nomenclature-citation-list></tp:nomenclature><tp:treatment-sec sec-type="Published data" id="SECID0EVSAE"><title>Published data.</title><p>Liaoning (<xref ref-type="bibr" rid="B57">Wu 2011</xref>: 23; <xref ref-type="bibr" rid="B56">Wiesner et al. 2017</xref>: 68), Jiangsu (<xref ref-type="bibr" rid="B46">Shook and Wiesner 2006</xref>: 8; <xref ref-type="bibr" rid="B57">Wu 2011</xref>: 23; <xref ref-type="bibr" rid="B56">Wiesner et al. 2017</xref>: 68), Zhejiang (<xref ref-type="bibr" rid="B46">Shook and Wiesner 2006</xref>: 8; <xref ref-type="bibr" rid="B57">Wu 2011</xref>: 23; <xref ref-type="bibr" rid="B56">Wiesner et al. 2017</xref>: 68), Shanghai (<xref ref-type="bibr" rid="B46">Shook and Wiesner 2006</xref>: 8; <xref ref-type="bibr" rid="B57">Wu 2011</xref>: 23; <xref ref-type="bibr" rid="B56">Wiesner et al. 2017</xref>: 68), Fujian (<xref ref-type="bibr" rid="B46">Shook and Wiesner 2006</xref>: 8; <xref ref-type="bibr" rid="B57">Wu 2011</xref>: 23; <xref ref-type="bibr" rid="B56">Wiesner et al. 2017</xref>: 68), Guangdong (<xref ref-type="bibr" rid="B46">Shook and Wiesner 2006</xref>: 8; <xref ref-type="bibr" rid="B57">Wu 2011</xref>: 23; <xref ref-type="bibr" rid="B56">Wiesner et al. 2017</xref>: 68), Hainan (<xref ref-type="bibr" rid="B46">Shook and Wiesner 2006</xref>: 8; <xref ref-type="bibr" rid="B57">Wu 2011</xref>: 23; <xref ref-type="bibr" rid="B56">Wiesner et al. 2017</xref>: 68), Hong Kong (<xref ref-type="bibr" rid="B46">Shook and Wiesner 2006</xref>: 8; <xref ref-type="bibr" rid="B57">Wu 2011</xref>: 23; <xref ref-type="bibr" rid="B56">Wiesner et al. 2017</xref>: 68), Macao (<xref ref-type="bibr" rid="B46">Shook and Wiesner 2006</xref>: 8; <xref ref-type="bibr" rid="B57">Wu 2011</xref>: 23; <xref ref-type="bibr" rid="B56">Wiesner et al. 2017</xref>: 68).</p></tp:treatment-sec><tp:treatment-sec sec-type="New records" id="SECID0EDWAE"><title>New records.</title><p>Guangxi, Longzhou, Mount Daqing, leg. J.K. Yang, 15.v.1963, 1 female (<named-content xmlns:xlink="http://www.w3.org/1999/xlink" content-type="dwc:institutional_code" xlink:title="Entomological Museum of China Agricultural University" xlink:href="http://grbio.org/institution/china-agricultural-university" xlink:type="simple">EMCAU</named-content>).</p></tp:treatment-sec><tp:treatment-sec sec-type="distribution" id="SECID0ENWAE"><title>Distribution.</title><p>China (Guangxi, Liaoning, Jiangsu, Zhejiang, Shanghai, Fujian, Guangdong, Hainan, Hong Kong, Macao), South Korea, Japan, Cambodia, Vietnam.</p></tp:treatment-sec><tp:treatment-sec sec-type="remarks" id="SECID0ESWAE"><title>Remarks.</title><p>New provincial record for Guangxi.</p></tp:treatment-sec><tp:treatment-sec><!--Section generated to contain objects referenced in tp:taxon-treatment.--><fig id="F2" position="float" orientation="portrait"><object-id xmlns:xlink="http://www.w3.org/1999/xlink" content-type="doi" xlink:type="simple">10.3897/zookeys.1210.127753.figure2</object-id><object-id xmlns:xlink="http://www.w3.org/1999/xlink" content-type="arpha" xlink:type="simple">3DEFAF8A-7B4A-5C2F-9226-086FDE70987C</object-id><label>Figure 2.</label><caption><p>Habitus photographs <bold>A</bold><italic><tp:taxon-name><tp:taxon-name-part taxon-name-part-type="genus" reg="Abroscelis">Abroscelis</tp:taxon-name-part><tp:taxon-name-part taxon-name-part-type="species" reg="anchoralis">anchoralis</tp:taxon-name-part><tp:taxon-name-part taxon-name-part-type="subspecies" reg="anchoralis">anchoralis</tp:taxon-name-part></tp:taxon-name></italic> (Chevrolat, 1845) <bold>B</bold><tp:taxon-name><tp:taxon-name-part taxon-name-part-type="genus" reg="Apterodela">Apterodela</tp:taxon-name-part> (<tp:taxon-name-part taxon-name-part-type="subgenus" reg="Apterodela">Apterodela</tp:taxon-name-part>) <tp:taxon-name-part taxon-name-part-type="species" reg="bivirgulata">bivirgulata</tp:taxon-name-part> <tp:taxon-name-part taxon-name-part-type="subspecies" reg="bivirgulata">bivirgulata</tp:taxon-name-part></tp:taxon-name> (Fairmaire, 1889) <bold>C</bold><italic><tp:taxon-name><tp:taxon-name-part taxon-name-part-type="genus" reg="Callytron">Callytron</tp:taxon-name-part><tp:taxon-name-part taxon-name-part-type="species" reg="nivicinctum">nivicinctum</tp:taxon-name-part></tp:taxon-name></italic> (Chevrolat, 1845) <bold>D</bold><italic><tp:taxon-name><tp:taxon-name-part taxon-name-part-type="genus" reg="Calomera">Calomera</tp:taxon-name-part><tp:taxon-name-part taxon-name-part-type="species" reg="chloris">chloris</tp:taxon-name-part></tp:taxon-name></italic> (Hope, 1831) <bold>E</bold><italic><tp:taxon-name><tp:taxon-name-part taxon-name-part-type="genus" reg="Calomera">Calomera</tp:taxon-name-part><tp:taxon-name-part taxon-name-part-type="species" reg="plumigera">plumigera</tp:taxon-name-part><tp:taxon-name-part taxon-name-part-type="subspecies" reg="scoliographa">scoliographa</tp:taxon-name-part></tp:taxon-name></italic> (Rivalier, 1953) <bold>F</bold><tp:taxon-name><tp:taxon-name-part taxon-name-part-type="genus" reg="Cicindela">Cicindela</tp:taxon-name-part> (<tp:taxon-name-part taxon-name-part-type="subgenus" reg="Cicindela">Cicindela</tp:taxon-name-part>) <tp:taxon-name-part taxon-name-part-type="species" reg="campestris">campestris</tp:taxon-name-part> <tp:taxon-name-part taxon-name-part-type="subspecies" reg="pontica">pontica</tp:taxon-name-part></tp:taxon-name> Fischer, 1828. Scale bars: 5 mm.</p></caption><graphic xmlns:xlink="http://www.w3.org/1999/xlink" xlink:href="zookeys-1210-029_article-127753__-g002.jpg" position="float" orientation="portrait" xlink:type="simple" id="oo_1114519.jpg"><uri content-type="original_file" xlink:type="simple">https://binary.pensoft.net/fig/1114519</uri></graphic></fig><fig id="F3" position="float" orientation="portrait"><object-id xmlns:xlink="http://www.w3.org/1999/xlink" content-type="doi" xlink:type="simple">10.3897/zookeys.1210.127753.figure3</object-id><object-id xmlns:xlink="http://www.w3.org/1999/xlink" content-type="arpha" xlink:type="simple">9DC1623F-96A9-5F8A-B102-9EF5ADC0F239</object-id><label>Figure 3.</label><caption><p>Distribution maps. Green indicates records with previously known distribution based on published data, blue indicates new records, red stars indicate the collection sites of the examined specimens <bold>A</bold><italic><tp:taxon-name><tp:taxon-name-part taxon-name-part-type="genus" reg="Abroscelis">Abroscelis</tp:taxon-name-part><tp:taxon-name-part taxon-name-part-type="species" reg="anchoralis">anchoralis</tp:taxon-name-part><tp:taxon-name-part taxon-name-part-type="subspecies" reg="anchoralis">anchoralis</tp:taxon-name-part></tp:taxon-name></italic> (Chevrolat, 1845) <bold>B</bold><tp:taxon-name><tp:taxon-name-part taxon-name-part-type="genus" reg="Apterodela">Apterodela</tp:taxon-name-part> (<tp:taxon-name-part taxon-name-part-type="subgenus" reg="Apterodela">Apterodela</tp:taxon-name-part>) <tp:taxon-name-part taxon-name-part-type="species" reg="bivirgulata">bivirgulata</tp:taxon-name-part> <tp:taxon-name-part taxon-name-part-type="subspecies" reg="bivirgulata">bivirgulata</tp:taxon-name-part></tp:taxon-name> (Fairmaire, 1889) <bold>C</bold><italic><tp:taxon-name><tp:taxon-name-part taxon-name-part-type="genus" reg="Callytron">Callytron</tp:taxon-name-part><tp:taxon-name-part taxon-name-part-type="species" reg="nivicinctum">nivicinctum</tp:taxon-name-part></tp:taxon-name></italic> (Chevrolat, 1845) <bold>D</bold><italic><tp:taxon-name><tp:taxon-name-part taxon-name-part-type="genus" reg="Calomera">Calomera</tp:taxon-name-part><tp:taxon-name-part taxon-name-part-type="species" reg="chloris">chloris</tp:taxon-name-part></tp:taxon-name></italic> (Hope, 1831) <bold>E</bold><italic><tp:taxon-name><tp:taxon-name-part taxon-name-part-type="genus" reg="Calomera">Calomera</tp:taxon-name-part><tp:taxon-name-part taxon-name-part-type="species" reg="plumigera">plumigera</tp:taxon-name-part><tp:taxon-name-part taxon-name-part-type="subspecies" reg="scoliographa">scoliographa</tp:taxon-name-part></tp:taxon-name></italic> (Rivalier, 1953) <bold>F</bold><tp:taxon-name><tp:taxon-name-part taxon-name-part-type="genus" reg="Cicindela">Cicindela</tp:taxon-name-part> (<tp:taxon-name-part taxon-name-part-type="subgenus" reg="Cicindela">Cicindela</tp:taxon-name-part>) <tp:taxon-name-part taxon-name-part-type="species" reg="campestris">campestris</tp:taxon-name-part> <tp:taxon-name-part taxon-name-part-type="subspecies" reg="pontica">pontica</tp:taxon-name-part></tp:taxon-name> Fischer, 1828.</p></caption><graphic xmlns:xlink="http://www.w3.org/1999/xlink" xlink:href="zookeys-1210-029_article-127753__-g003.jpg" position="float" orientation="portrait" xlink:type="simple" id="oo_1114520.jpg"><uri content-type="original_file" xlink:type="simple">https://binary.pensoft.net/fig/1114520</uri></graphic></fig></tp:treatment-sec><ref-list><ref id="B12"><mixed-citation xmlns:xlink="http://www.w3.org/1999/xlink" xlink:type="simple"><person-group><name name-style="western"><surname>Chevrolat</surname><given-names>LAA</given-names></name></person-group> (<year>1845</year>) <article-title>Description de dix coléoptères de Chine, des environs de Macao, et provenant d’une acquisition faite chez M. Parsudaki, marchand naturaliste à Paris.</article-title><source>Revue Zoologique par la Société Cuvierienne</source><volume>8</volume>: <fpage>95</fpage>–<lpage>99</lpage>.</mixed-citation></ref><ref id="B46"><mixed-citation xmlns:xlink="http://www.w3.org/1999/xlink" xlink:type="simple"><person-group><name name-style="western"><surname>Shook</surname><given-names>G</given-names></name><name name-style="western"><surname>Wiesner</surname><given-names>J</given-names></name></person-group> (<year>2006</year>) <article-title>A list of the tiger beetles of China (<tp:taxon-name><tp:taxon-name-part taxon-name-part-type="order">Coleoptera</tp:taxon-name-part></tp:taxon-name>: <tp:taxon-name><tp:taxon-name-part taxon-name-part-type="family">Cicindelidae</tp:taxon-name-part></tp:taxon-name>).</article-title><source>Fauna of China</source><volume>5</volume>: <fpage>5</fpage>–<lpage>26</lpage>.</mixed-citation></ref><ref id="B57"><mixed-citation xmlns:xlink="http://www.w3.org/1999/xlink" xlink:type="simple"><person-group><name name-style="western"><surname>Wu</surname><given-names>XQ</given-names></name></person-group> (<year>2011</year>) <article-title>A revised list of the tiger beetles of China (<tp:taxon-name><tp:taxon-name-part taxon-name-part-type="order">Coleoptera</tp:taxon-name-part></tp:taxon-name>: <tp:taxon-name><tp:taxon-name-part taxon-name-part-type="family">Cicindelidae</tp:taxon-name-part></tp:taxon-name>).</article-title><source><tp:taxon-name><tp:taxon-name-part taxon-name-part-type="genus">Cicindela</tp:taxon-name-part></tp:taxon-name></source><volume>43</volume>(<issue>2</issue>): <fpage>21</fpage>–<lpage>43</lpage>.</mixed-citation></ref><ref id="B56"><mixed-citation xmlns:xlink="http://www.w3.org/1999/xlink" xlink:type="simple"><person-group><name name-style="western"><surname>Wiesner</surname><given-names>J</given-names></name><name name-style="western"><surname>Bandinelli</surname><given-names>A</given-names></name><name name-style="western"><surname>Matalin</surname><given-names>AV</given-names></name></person-group> (<year>2017</year>) <article-title>Notes on the tiger beetles (<tp:taxon-name><tp:taxon-name-part taxon-name-part-type="order">Coleoptera</tp:taxon-name-part></tp:taxon-name>: <tp:taxon-name><tp:taxon-name-part taxon-name-part-type="family">Carabidae</tp:taxon-name-part></tp:taxon-name>: <tp:taxon-name><tp:taxon-name-part taxon-name-part-type="subfamily">Cicindelinae</tp:taxon-name-part></tp:taxon-name>) of Vietnam. 135. Contribution towards the knowledge of <tp:taxon-name><tp:taxon-name-part taxon-name-part-type="subfamily">Cicindelinae</tp:taxon-name-part></tp:taxon-name>.</article-title><source><tp:taxon-name><tp:taxon-name-part taxon-name-part-type="class">Insecta</tp:taxon-name-part></tp:taxon-name> Mundi</source><volume>0589</volume>: <fpage>1</fpage>–<lpage>131</lpage>.</mixed-citation></ref></ref-list></tp:taxon-treatment>
