# Supplementary material for: ﻿New records and revised distribution of tiger beetles in China (Coleoptera, Cicindelidae)
Source: Zookeys. 2024 Aug 15;1210:29–59. doi: 10.3897/zookeys.1210.127753 (PMC11342384; doi:10.3897/zookeys.1210.127753)
Supplement: XML Treatment for Cicindela (Cicindela) campestrispontica [file zookeys.1210.127753-treatment6.xml]

<!DOCTYPE tp:taxon-treatment
  PUBLIC "-//TaxonX//DTD Taxonomic Treatment Publishing DTD v0 20100105//EN" "tax-treatment-NSO.dtd">
<tp:taxon-treatment xmlns:tp="http://www.plazi.org/taxpub"><tp:treatment-meta><kwd-group><label>Taxon classification</label><kwd>
                <named-content content-type="kingdom">Animalia</named-content>
              </kwd><kwd>
                <named-content content-type="order">Coleoptera</named-content>
              </kwd><kwd>
                <named-content content-type="family">Cicindelidae</named-content>
              </kwd></kwd-group><mixed-citation publication-type="journal"><person-group><name><surname>Wang</surname><given-names>Ke-Yi</given-names></name><name><surname>Boetzl</surname><given-names>Fabian A.</given-names></name><name><surname>Wiesner</surname><given-names>Jürgen</given-names></name><name><surname>Li</surname><given-names>Cheng-De</given-names></name></person-group><article-title>﻿New records and revised distribution of tiger beetles in China (<tp:taxon-name><tp:taxon-name-part taxon-name-part-type="order">Coleoptera</tp:taxon-name-part></tp:taxon-name>, <tp:taxon-name><tp:taxon-name-part taxon-name-part-type="family">Cicindelidae</tp:taxon-name-part></tp:taxon-name>)</article-title><source>Zookeys</source><day>15</day><month>08</month><year>2024</year><volume>1210</volume><fpage>29</fpage><lpage>59</lpage><pub-id pub-id-type="doi">10.3897/zookeys.1210.127753</pub-id></mixed-citation></tp:treatment-meta><tp:nomenclature><label>﻿</label><tp:taxon-name><object-id xmlns:xlink="http://www.w3.org/1999/xlink" content-type="arpha" xlink:type="simple">588526A5-3001-5B11-AEA0-5EDBBCA53DD1</object-id><tp:taxon-name-part taxon-name-part-type="genus" reg="Cicindela">Cicindela</tp:taxon-name-part> (<tp:taxon-name-part taxon-name-part-type="subgenus" reg="Cicindela">Cicindela</tp:taxon-name-part>) <tp:taxon-name-part taxon-name-part-type="species" reg="campestris">campestris</tp:taxon-name-part><tp:taxon-name-part taxon-name-part-type="subspecies" reg="pontica">pontica</tp:taxon-name-part></tp:taxon-name><tp:taxon-authority>Fischer, 1828</tp:taxon-authority><xref ref-type="fig" rid="F2">Figs 2F</xref><xref ref-type="fig" rid="F3">, 3F</xref><tp:nomenclature-citation-list><tp:nomenclature-citation><tp:taxon-name>
                  <tp:taxon-name-part taxon-name-part-type="genus" reg="Cicindela">Cicindela</tp:taxon-name-part>
                  <tp:taxon-name-part taxon-name-part-type="species" reg="campestris">campestris</tp:taxon-name-part>
                  <tp:taxon-name-part taxon-name-part-type="subspecies" reg="pontica">pontica</tp:taxon-name-part>
                </tp:taxon-name><comment>: <xref ref-type="bibr" rid="B17">Gebert et al. 2021</xref>: 473.</comment></tp:nomenclature-citation></tp:nomenclature-citation-list></tp:nomenclature><tp:treatment-sec sec-type="New records" id="SECID0EDBAG"><title>New records.</title><p>Xinjiang, Altai, Forest Region of Ashan Forest Management Bureau, leg. unknown, v.1981, 1 female (<named-content xmlns:xlink="http://www.w3.org/1999/xlink" content-type="dwc:institutional_code" xlink:title="Institute of Zoology, Chinese Academy of Sciences" xlink:href="http://grbio.org/institution/institute-zoology-chinese-academy-sciences" xlink:type="simple">IZCAS</named-content>).</p></tp:treatment-sec><tp:treatment-sec sec-type="distribution" id="SECID0ENBAG"><title>Distribution.</title><p>China (Xinjiang), Ukraine, Bulgaria, Turkey, Georgia, Azerbaijan, Kazakhstan, Russia.</p></tp:treatment-sec><tp:treatment-sec sec-type="remarks" id="SECID0ESBAG"><title>Remarks.</title><p>New state record for China and new provincial record for Xinjiang.</p></tp:treatment-sec><tp:treatment-sec><!--Section generated to contain objects referenced in tp:taxon-treatment.--><fig id="F2" position="float" orientation="portrait"><object-id xmlns:xlink="http://www.w3.org/1999/xlink" content-type="doi" xlink:type="simple">10.3897/zookeys.1210.127753.figure2</object-id><object-id xmlns:xlink="http://www.w3.org/1999/xlink" content-type="arpha" xlink:type="simple">3DEFAF8A-7B4A-5C2F-9226-086FDE70987C</object-id><label>Figure 2.</label><caption><p>Habitus photographs <bold>A</bold><italic><tp:taxon-name><tp:taxon-name-part taxon-name-part-type="genus" reg="Abroscelis">Abroscelis</tp:taxon-name-part><tp:taxon-name-part taxon-name-part-type="species" reg="anchoralis">anchoralis</tp:taxon-name-part><tp:taxon-name-part taxon-name-part-type="subspecies" reg="anchoralis">anchoralis</tp:taxon-name-part></tp:taxon-name></italic> (Chevrolat, 1845) <bold>B</bold><tp:taxon-name><tp:taxon-name-part taxon-name-part-type="genus" reg="Apterodela">Apterodela</tp:taxon-name-part> (<tp:taxon-name-part taxon-name-part-type="subgenus" reg="Apterodela">Apterodela</tp:taxon-name-part>) <tp:taxon-name-part taxon-name-part-type="species" reg="bivirgulata">bivirgulata</tp:taxon-name-part> <tp:taxon-name-part taxon-name-part-type="subspecies" reg="bivirgulata">bivirgulata</tp:taxon-name-part></tp:taxon-name> (Fairmaire, 1889) <bold>C</bold><italic><tp:taxon-name><tp:taxon-name-part taxon-name-part-type="genus" reg="Callytron">Callytron</tp:taxon-name-part><tp:taxon-name-part taxon-name-part-type="species" reg="nivicinctum">nivicinctum</tp:taxon-name-part></tp:taxon-name></italic> (Chevrolat, 1845) <bold>D</bold><italic><tp:taxon-name><tp:taxon-name-part taxon-name-part-type="genus" reg="Calomera">Calomera</tp:taxon-name-part><tp:taxon-name-part taxon-name-part-type="species" reg="chloris">chloris</tp:taxon-name-part></tp:taxon-name></italic> (Hope, 1831) <bold>E</bold><italic><tp:taxon-name><tp:taxon-name-part taxon-name-part-type="genus" reg="Calomera">Calomera</tp:taxon-name-part><tp:taxon-name-part taxon-name-part-type="species" reg="plumigera">plumigera</tp:taxon-name-part><tp:taxon-name-part taxon-name-part-type="subspecies" reg="scoliographa">scoliographa</tp:taxon-name-part></tp:taxon-name></italic> (Rivalier, 1953) <bold>F</bold><tp:taxon-name><tp:taxon-name-part taxon-name-part-type="genus" reg="Cicindela">Cicindela</tp:taxon-name-part> (<tp:taxon-name-part taxon-name-part-type="subgenus" reg="Cicindela">Cicindela</tp:taxon-name-part>) <tp:taxon-name-part taxon-name-part-type="species" reg="campestris">campestris</tp:taxon-name-part> <tp:taxon-name-part taxon-name-part-type="subspecies" reg="pontica">pontica</tp:taxon-name-part></tp:taxon-name> Fischer, 1828. Scale bars: 5 mm.</p></caption><graphic xmlns:xlink="http://www.w3.org/1999/xlink" xlink:href="zookeys-1210-029_article-127753__-g002.jpg" position="float" orientation="portrait" xlink:type="simple" id="oo_1114519.jpg"><uri content-type="original_file" xlink:type="simple">https://binary.pensoft.net/fig/1114519</uri></graphic></fig><fig id="F3" position="float" orientation="portrait"><object-id xmlns:xlink="http://www.w3.org/1999/xlink" content-type="doi" xlink:type="simple">10.3897/zookeys.1210.127753.figure3</object-id><object-id xmlns:xlink="http://www.w3.org/1999/xlink" content-type="arpha" xlink:type="simple">9DC1623F-96A9-5F8A-B102-9EF5ADC0F239</object-id><label>Figure 3.</label><caption><p>Distribution maps. Green indicates records with previously known distribution based on published data, blue indicates new records, red stars indicate the collection sites of the examined specimens <bold>A</bold><italic><tp:taxon-name><tp:taxon-name-part taxon-name-part-type="genus" reg="Abroscelis">Abroscelis</tp:taxon-name-part><tp:taxon-name-part taxon-name-part-type="species" reg="anchoralis">anchoralis</tp:taxon-name-part><tp:taxon-name-part taxon-name-part-type="subspecies" reg="anchoralis">anchoralis</tp:taxon-name-part></tp:taxon-name></italic> (Chevrolat, 1845) <bold>B</bold><tp:taxon-name><tp:taxon-name-part taxon-name-part-type="genus" reg="Apterodela">Apterodela</tp:taxon-name-part> (<tp:taxon-name-part taxon-name-part-type="subgenus" reg="Apterodela">Apterodela</tp:taxon-name-part>) <tp:taxon-name-part taxon-name-part-type="species" reg="bivirgulata">bivirgulata</tp:taxon-name-part> <tp:taxon-name-part taxon-name-part-type="subspecies" reg="bivirgulata">bivirgulata</tp:taxon-name-part></tp:taxon-name> (Fairmaire, 1889) <bold>C</bold><italic><tp:taxon-name><tp:taxon-name-part taxon-name-part-type="genus" reg="Callytron">Callytron</tp:taxon-name-part><tp:taxon-name-part taxon-name-part-type="species" reg="nivicinctum">nivicinctum</tp:taxon-name-part></tp:taxon-name></italic> (Chevrolat, 1845) <bold>D</bold><italic><tp:taxon-name><tp:taxon-name-part taxon-name-part-type="genus" reg="Calomera">Calomera</tp:taxon-name-part><tp:taxon-name-part taxon-name-part-type="species" reg="chloris">chloris</tp:taxon-name-part></tp:taxon-name></italic> (Hope, 1831) <bold>E</bold><italic><tp:taxon-name><tp:taxon-name-part taxon-name-part-type="genus" reg="Calomera">Calomera</tp:taxon-name-part><tp:taxon-name-part taxon-name-part-type="species" reg="plumigera">plumigera</tp:taxon-name-part><tp:taxon-name-part taxon-name-part-type="subspecies" reg="scoliographa">scoliographa</tp:taxon-name-part></tp:taxon-name></italic> (Rivalier, 1953) <bold>F</bold><tp:taxon-name><tp:taxon-name-part taxon-name-part-type="genus" reg="Cicindela">Cicindela</tp:taxon-name-part> (<tp:taxon-name-part taxon-name-part-type="subgenus" reg="Cicindela">Cicindela</tp:taxon-name-part>) <tp:taxon-name-part taxon-name-part-type="species" reg="campestris">campestris</tp:taxon-name-part> <tp:taxon-name-part taxon-name-part-type="subspecies" reg="pontica">pontica</tp:taxon-name-part></tp:taxon-name> Fischer, 1828.</p></caption><graphic xmlns:xlink="http://www.w3.org/1999/xlink" xlink:href="zookeys-1210-029_article-127753__-g003.jpg" position="float" orientation="portrait" xlink:type="simple" id="oo_1114520.jpg"><uri content-type="original_file" xlink:type="simple">https://binary.pensoft.net/fig/1114520</uri></graphic></fig></tp:treatment-sec><ref-list><ref id="B17"><mixed-citation xmlns:xlink="http://www.w3.org/1999/xlink" xlink:type="simple"><person-group><name name-style="western"><surname>Gebert</surname><given-names>J</given-names></name><name name-style="western"><surname>Matalin</surname><given-names>AV</given-names></name><name name-style="western"><surname>Boetzl</surname><given-names>FA</given-names></name></person-group> (<year>2021</year>) <article-title>Revision of the Palearctic <italic><tp:taxon-name><tp:taxon-name-part taxon-name-part-type="genus">Cicindela</tp:taxon-name-part><tp:taxon-name-part taxon-name-part-type="species">campestris</tp:taxon-name-part></tp:taxon-name></italic> species complex – Part 1: On the taxonomy, identification and ecology of <italic><tp:taxon-name><tp:taxon-name-part taxon-name-part-type="genus">Cicindela</tp:taxon-name-part><tp:taxon-name-part taxon-name-part-type="species">herbacea</tp:taxon-name-part></tp:taxon-name></italic> Klug, 1832 and <italic><tp:taxon-name><tp:taxon-name-part taxon-name-part-type="genus">Cicindela</tp:taxon-name-part><tp:taxon-name-part taxon-name-part-type="species">javetii</tp:taxon-name-part></tp:taxon-name></italic> Chaudoir, 1861 (<tp:taxon-name><tp:taxon-name-part taxon-name-part-type="order">Coleoptera</tp:taxon-name-part></tp:taxon-name>, <tp:taxon-name><tp:taxon-name-part taxon-name-part-type="family">Cicindelidae</tp:taxon-name-part></tp:taxon-name>).</article-title><source>Zootaxa</source><volume>4990</volume>(<issue>3</issue>): <fpage>469</fpage>–<lpage>510</lpage>. <ext-link xlink:href="10.11646/zootaxa.4990.3.3" ext-link-type="doi" xlink:type="simple">https://doi.org/10.11646/zootaxa.4990.3.3</ext-link></mixed-citation></ref></ref-list></tp:taxon-treatment>
