# Supplementary material for: ﻿New records and revised distribution of tiger beetles in China (Coleoptera, Cicindelidae)
Source: Zookeys. 2024 Aug 15;1210:29–59. doi: 10.3897/zookeys.1210.127753 (PMC11342384; doi:10.3897/zookeys.1210.127753)
Supplement: XML Treatment for Cicindela (Cicindela) transbaicalicahamifasciata [file zookeys.1210.127753-treatment8.xml]

<!DOCTYPE tp:taxon-treatment
  PUBLIC "-//TaxonX//DTD Taxonomic Treatment Publishing DTD v0 20100105//EN" "tax-treatment-NSO.dtd">
<tp:taxon-treatment xmlns:tp="http://www.plazi.org/taxpub"><tp:treatment-meta><kwd-group><label>Taxon classification</label><kwd>
                <named-content content-type="kingdom">Animalia</named-content>
              </kwd><kwd>
                <named-content content-type="order">Coleoptera</named-content>
              </kwd><kwd>
                <named-content content-type="family">Cicindelidae</named-content>
              </kwd></kwd-group><mixed-citation publication-type="journal"><person-group><name><surname>Wang</surname><given-names>Ke-Yi</given-names></name><name><surname>Boetzl</surname><given-names>Fabian A.</given-names></name><name><surname>Wiesner</surname><given-names>Jürgen</given-names></name><name><surname>Li</surname><given-names>Cheng-De</given-names></name></person-group><article-title>﻿New records and revised distribution of tiger beetles in China (<tp:taxon-name><tp:taxon-name-part taxon-name-part-type="order">Coleoptera</tp:taxon-name-part></tp:taxon-name>, <tp:taxon-name><tp:taxon-name-part taxon-name-part-type="family">Cicindelidae</tp:taxon-name-part></tp:taxon-name>)</article-title><source>Zookeys</source><day>15</day><month>08</month><year>2024</year><volume>1210</volume><fpage>29</fpage><lpage>59</lpage><pub-id pub-id-type="doi">10.3897/zookeys.1210.127753</pub-id></mixed-citation></tp:treatment-meta><tp:nomenclature><label>﻿</label><tp:taxon-name><object-id xmlns:xlink="http://www.w3.org/1999/xlink" content-type="arpha" xlink:type="simple">5A88E824-7392-5BFD-B022-4CF943C8190B</object-id><tp:taxon-name-part taxon-name-part-type="genus" reg="Cicindela">Cicindela</tp:taxon-name-part> (<tp:taxon-name-part taxon-name-part-type="subgenus" reg="Cicindela">Cicindela</tp:taxon-name-part>) <tp:taxon-name-part taxon-name-part-type="species" reg="transbaicalica">transbaicalica</tp:taxon-name-part><tp:taxon-name-part taxon-name-part-type="subspecies" reg="hamifasciata">hamifasciata</tp:taxon-name-part></tp:taxon-name><tp:taxon-authority>Kolbe, 1886</tp:taxon-authority><xref ref-type="fig" rid="F4">Figs 4B</xref><xref ref-type="fig" rid="F5">, 5B</xref><tp:nomenclature-citation-list><tp:nomenclature-citation><tp:taxon-name>
                  <tp:taxon-name-part taxon-name-part-type="genus" reg="Cicindela">Cicindela</tp:taxon-name-part>
                  <tp:taxon-name-part taxon-name-part-type="species" reg="japanensis">japanensis</tp:taxon-name-part>
                  <tp:taxon-name-part taxon-name-part-type="subspecies" reg="hamifasciata">hamifasciata</tp:taxon-name-part>
                </tp:taxon-name><comment>: <xref ref-type="bibr" rid="B25">Kolbe 1886</xref>: 170.</comment></tp:nomenclature-citation><tp:nomenclature-citation><tp:taxon-name>
                  <tp:taxon-name-part taxon-name-part-type="genus" reg="Cicindela">Cicindela</tp:taxon-name-part>
                  <tp:taxon-name-part taxon-name-part-type="species" reg="hybrida">hybrida</tp:taxon-name-part>
                  <tp:taxon-name-part taxon-name-part-type="subspecies" reg="transbaicalica">transbaicalica</tp:taxon-name-part>
                </tp:taxon-name><comment>: <xref ref-type="bibr" rid="B50">Wang et al. 2012</xref>: 15.</comment></tp:nomenclature-citation><tp:nomenclature-citation><tp:taxon-name><tp:taxon-name-part taxon-name-part-type="genus" reg="Cicindela">Cicindela</tp:taxon-name-part> (<tp:taxon-name-part taxon-name-part-type="subgenus" reg="Cicindela">Cicindela</tp:taxon-name-part>) <tp:taxon-name-part taxon-name-part-type="species" reg="transbaicalica">transbaicalica</tp:taxon-name-part> <tp:taxon-name-part taxon-name-part-type="subspecies" reg="hamifasciata">hamifasciata</tp:taxon-name-part></tp:taxon-name><comment>: <xref ref-type="bibr" rid="B46">Shook and Wiesner 2006</xref>: 11; <xref ref-type="bibr" rid="B57">Wu 2011</xref>: 25.</comment></tp:nomenclature-citation></tp:nomenclature-citation-list></tp:nomenclature><tp:treatment-sec sec-type="Published data" id="SECID0EBVAG"><title>Published data.</title><p>Heilongjiang (<xref ref-type="bibr" rid="B57">Wu 2011</xref>: 25), Jilin (<xref ref-type="bibr" rid="B57">Wu 2011</xref>: 25), Inner Mongolia (<xref ref-type="bibr" rid="B57">Wu 2011</xref>: 25), Liaoning (<xref ref-type="bibr" rid="B57">Wu 2011</xref>: 25; <xref ref-type="bibr" rid="B50">Wang et al. 2012</xref>: 15), Gansu (<xref ref-type="bibr" rid="B46">Shook and Wiesner 2006</xref>: 11; <xref ref-type="bibr" rid="B57">Wu 2011</xref>: 25), Xinjiang (<xref ref-type="bibr" rid="B57">Wu 2011</xref>: 25), Shaanxi (<xref ref-type="bibr" rid="B46">Shook and Wiesner 2006</xref>: 11; <xref ref-type="bibr" rid="B57">Wu 2011</xref>: 25), Shanxi (<xref ref-type="bibr" rid="B57">Wu 2011</xref>: 25), Anhui (<xref ref-type="bibr" rid="B57">Wu 2011</xref>: 25), Henan (<xref ref-type="bibr" rid="B46">Shook and Wiesner 2006</xref>: 11; <xref ref-type="bibr" rid="B57">Wu 2011</xref>: 25), Hebei (<xref ref-type="bibr" rid="B46">Shook and Wiesner 2006</xref>: 11; <xref ref-type="bibr" rid="B57">Wu 2011</xref>: 25), Hubei (<xref ref-type="bibr" rid="B57">Wu 2011</xref>: 25), Jiangsu (<xref ref-type="bibr" rid="B57">Wu 2011</xref>: 25), Shandong (<xref ref-type="bibr" rid="B46">Shook and Wiesner 2006</xref>: 11; <xref ref-type="bibr" rid="B57">Wu 2011</xref>: 25), Sichuan (<xref ref-type="bibr" rid="B46">Shook and Wiesner 2006</xref>: 11; <xref ref-type="bibr" rid="B57">Wu 2011</xref>: 25), Qinghai (<xref ref-type="bibr" rid="B46">Shook and Wiesner 2006</xref>: 11; <xref ref-type="bibr" rid="B57">Wu 2011</xref>: 25), Fujian (<xref ref-type="bibr" rid="B46">Shook and Wiesner 2006</xref>: 11; <xref ref-type="bibr" rid="B57">Wu 2011</xref>: 25), Guangdong (<xref ref-type="bibr" rid="B57">Wu 2011</xref>: 25), Zhejiang (<xref ref-type="bibr" rid="B57">Wu 2011</xref>: 25), ? Yunnan (<xref ref-type="bibr" rid="B57">Wu 2011</xref>: 25).</p></tp:treatment-sec><tp:treatment-sec sec-type="New records" id="SECID0E2YAG"><title>New records.</title><p>Beijing, Shunyi, leg. unknown, 13.v.1964, 2 males, 3 females (<named-content xmlns:xlink="http://www.w3.org/1999/xlink" content-type="dwc:institutional_code" xlink:title="Entomological Museum of China Agricultural University" xlink:href="http://grbio.org/institution/china-agricultural-university" xlink:type="simple">EMCAU</named-content>); Jilin, Songhua River, Wukeshu, <named-content xmlns:xlink="http://www.w3.org/1999/xlink" content-type="dwc:verbatimCoordinates" xlink:type="simple"><named-content content-type="geo-json" specific-use="{&#34;type&#34;:&#34;Point&#34;,&#34;coordinates&#34;:[126.825833,44.461944]}" id="NCID0EIZAG" xlink:type="simple">44°27'43"N, 126°49'33"E</named-content></named-content>, 200 m, leg. Y. Liu, 1.vi.2009, 1 male (<named-content xmlns:xlink="http://www.w3.org/1999/xlink" content-type="dwc:institutional_code" xlink:title="Institute of Zoology, Chinese Academy of Sciences" xlink:href="http://grbio.org/institution/institute-zoology-chinese-academy-sciences" xlink:type="simple">IZCAS</named-content>); Inner Mongolia, Chifeng, day collecting, leg. Y. Wang and S.Y. Geng, 26–30.vii. 2009, 1 female (<abbrev xmlns:xlink="http://www.w3.org/1999/xlink" xlink:title="Northeast Forestry University" id="ABBRID0ERZAG" xlink:type="simple">NEFU</abbrev>); Anhui, Yuexi, Yaoluoping, <named-content xmlns:xlink="http://www.w3.org/1999/xlink" content-type="dwc:verbatimCoordinates" xlink:type="simple"><named-content content-type="geo-json" specific-use="{&#34;type&#34;:&#34;Point&#34;,&#34;coordinates&#34;:[116.086111,30.983611]}" id="NCID0EYZAG" xlink:type="simple">30°59'01"N, 116°05'10"E</named-content></named-content>, 1178 m, leg. unknown, 17.v.2021, 1 female (<named-content xmlns:xlink="http://www.w3.org/1999/xlink" content-type="dwc:institutional_code" xlink:title="Institute of Zoology, Chinese Academy of Sciences" xlink:href="http://grbio.org/institution/institute-zoology-chinese-academy-sciences" xlink:type="simple">IZCAS</named-content>).</p></tp:treatment-sec><tp:treatment-sec sec-type="distribution" id="SECID0EB1AG"><title>Distribution.</title><p>China (Beijing, Heilongjiang, Jilin, Inner Mongolia, Liaoning, Gansu, Xinjiang, Shaanxi, Shanxi, Anhui, Henan, Hebei, Hubei, Jiangsu, Shandong, Sichuan, Qinghai, ?Fujian, ?Guangdong, ?Zhejiang, ?Yunnan), North Korea, South Korea, Russia.</p></tp:treatment-sec><tp:treatment-sec sec-type="remarks" id="SECID0EG1AG"><title>Remarks.</title><p>New provincial record for Beijing. <xref ref-type="bibr" rid="B57">Wu (2011)</xref> expanded the known distribution of <tp:taxon-name><tp:taxon-name-part taxon-name-part-type="genus" reg="Cicindela">C.</tp:taxon-name-part> (<tp:taxon-name-part taxon-name-part-type="subgenus" reg="Cicindela">C.</tp:taxon-name-part>) <tp:taxon-name-part taxon-name-part-type="species" reg="transbaicalica">t.</tp:taxon-name-part> <tp:taxon-name-part taxon-name-part-type="subspecies" reg="hamifasciata">hamifasciata</tp:taxon-name-part></tp:taxon-name> Kolbe, 1886 in China by reviewing the Chinese literature, but Wu did not provide specimen data. We provide specimen data for this species from Jilin, Inner Mongolia and Anhui for the first time. Since <tp:taxon-name><tp:taxon-name-part taxon-name-part-type="genus" reg="Cicindela">C.</tp:taxon-name-part> (<tp:taxon-name-part taxon-name-part-type="subgenus" reg="Cicindela">C.</tp:taxon-name-part>) <tp:taxon-name-part taxon-name-part-type="species" reg="transbaicalica">t.</tp:taxon-name-part> <tp:taxon-name-part taxon-name-part-type="subspecies" reg="hamifasciata">hamifasciata</tp:taxon-name-part></tp:taxon-name> Kolbe, 1886 is a typical Eastern Palearctic species, we believe previous records from Fujian, Zhejiang, Guangdong, and Yunnan require further confirmation.</p></tp:treatment-sec><tp:treatment-sec><!--Section generated to contain objects referenced in tp:taxon-treatment.--><fig id="F4" position="float" orientation="portrait"><object-id xmlns:xlink="http://www.w3.org/1999/xlink" content-type="doi" xlink:type="simple">10.3897/zookeys.1210.127753.figure4</object-id><object-id xmlns:xlink="http://www.w3.org/1999/xlink" content-type="arpha" xlink:type="simple">52B96508-02C1-58AE-8F12-8932729801CF</object-id><label>Figure 4.</label><caption><p>Habitus photographs <bold>A</bold><tp:taxon-name><tp:taxon-name-part taxon-name-part-type="genus" reg="Cicindela">Cicindela</tp:taxon-name-part> (<tp:taxon-name-part taxon-name-part-type="subgenus" reg="Cicindela">Cicindela</tp:taxon-name-part>) <tp:taxon-name-part taxon-name-part-type="species" reg="sachalinensis">sachalinensis</tp:taxon-name-part> <tp:taxon-name-part taxon-name-part-type="subspecies" reg="raddei">raddei</tp:taxon-name-part></tp:taxon-name> Morawitz, 1863 <bold>B</bold><tp:taxon-name><tp:taxon-name-part taxon-name-part-type="genus" reg="Cicindela">Cicindela</tp:taxon-name-part> (<tp:taxon-name-part taxon-name-part-type="subgenus" reg="Cicindela">Cicindela</tp:taxon-name-part>) <tp:taxon-name-part taxon-name-part-type="species" reg="transbaicalica">transbaicalica</tp:taxon-name-part> <tp:taxon-name-part taxon-name-part-type="subspecies" reg="hamifasciata">hamifasciata</tp:taxon-name-part></tp:taxon-name> Kolbe, 1886 <bold>C</bold><italic><tp:taxon-name><tp:taxon-name-part taxon-name-part-type="genus" reg="Cosmodela">Cosmodela</tp:taxon-name-part><tp:taxon-name-part taxon-name-part-type="species" reg="separata">separata</tp:taxon-name-part></tp:taxon-name></italic> (Fleutiaux, 1893) <bold>D</bold><tp:taxon-name><tp:taxon-name-part taxon-name-part-type="genus" reg="Cylindera">Cylindera</tp:taxon-name-part> (<tp:taxon-name-part taxon-name-part-type="subgenus" reg="Cylindera">Cylindera</tp:taxon-name-part>) <tp:taxon-name-part taxon-name-part-type="species" reg="obliquefasciata">obliquefasciata</tp:taxon-name-part></tp:taxon-name> (Adams, 1817) <bold>E</bold><tp:taxon-name><tp:taxon-name-part taxon-name-part-type="genus" reg="Cylindera">Cylindera</tp:taxon-name-part> (<tp:taxon-name-part taxon-name-part-type="subgenus" reg="Eriodera">Eriodera</tp:taxon-name-part>) <tp:taxon-name-part taxon-name-part-type="species" reg="albopunctata">albopunctata</tp:taxon-name-part></tp:taxon-name> (Chaudoir, 1852) <bold>F</bold><tp:taxon-name><tp:taxon-name-part taxon-name-part-type="genus" reg="Cylindera">Cylindera</tp:taxon-name-part> (<tp:taxon-name-part taxon-name-part-type="subgenus" reg="Eugrapha">Eugrapha</tp:taxon-name-part>) <tp:taxon-name-part taxon-name-part-type="species" reg="contorta">contorta</tp:taxon-name-part> <tp:taxon-name-part taxon-name-part-type="subspecies" reg="contorta">contorta</tp:taxon-name-part></tp:taxon-name> (Fischer, 1828). Scale bars: 5 mm.</p></caption><graphic xmlns:xlink="http://www.w3.org/1999/xlink" xlink:href="zookeys-1210-029_article-127753__-g004.jpg" position="float" orientation="portrait" xlink:type="simple" id="oo_1114521.jpg"><uri content-type="original_file" xlink:type="simple">https://binary.pensoft.net/fig/1114521</uri></graphic></fig><fig id="F5" position="float" orientation="portrait"><object-id xmlns:xlink="http://www.w3.org/1999/xlink" content-type="doi" xlink:type="simple">10.3897/zookeys.1210.127753.figure5</object-id><object-id xmlns:xlink="http://www.w3.org/1999/xlink" content-type="arpha" xlink:type="simple">CEF574F3-60B3-542D-AE4E-E84D56E613AD</object-id><label>Figure 5.</label><caption><p>Distribution maps. Green indicates records with previously known distribution based on published data, blue indicates new records, red stars indicate the collection sites of the examined specimens <bold>A</bold><tp:taxon-name><tp:taxon-name-part taxon-name-part-type="genus" reg="Cicindela">Cicindela</tp:taxon-name-part> (<tp:taxon-name-part taxon-name-part-type="subgenus" reg="Cicindela">Cicindela</tp:taxon-name-part>) <tp:taxon-name-part taxon-name-part-type="species" reg="sachalinensis">sachalinensis</tp:taxon-name-part> <tp:taxon-name-part taxon-name-part-type="subspecies" reg="raddei">raddei</tp:taxon-name-part></tp:taxon-name> Morawitz, 1863 <bold>B</bold><tp:taxon-name><tp:taxon-name-part taxon-name-part-type="genus" reg="Cicindela">Cicindela</tp:taxon-name-part> (<tp:taxon-name-part taxon-name-part-type="subgenus" reg="Cicindela">Cicindela</tp:taxon-name-part>) <tp:taxon-name-part taxon-name-part-type="species" reg="transbaicalica">transbaicalica</tp:taxon-name-part> <tp:taxon-name-part taxon-name-part-type="subspecies" reg="hamifasciata">hamifasciata</tp:taxon-name-part></tp:taxon-name> Kolbe, 1886 <bold>C</bold><italic><tp:taxon-name><tp:taxon-name-part taxon-name-part-type="genus" reg="Cosmodela">Cosmodela</tp:taxon-name-part><tp:taxon-name-part taxon-name-part-type="species" reg="separata">separata</tp:taxon-name-part></tp:taxon-name></italic> (Fleutiaux, 1893) <bold>D</bold><tp:taxon-name><tp:taxon-name-part taxon-name-part-type="genus" reg="Cylindera">Cylindera</tp:taxon-name-part> (<tp:taxon-name-part taxon-name-part-type="subgenus" reg="Cylindera">Cylindera</tp:taxon-name-part>) <tp:taxon-name-part taxon-name-part-type="species" reg="obliquefasciata">obliquefasciata</tp:taxon-name-part></tp:taxon-name> (Adams, 1817) <bold>E</bold><tp:taxon-name><tp:taxon-name-part taxon-name-part-type="genus" reg="Cylindera">Cylindera</tp:taxon-name-part> (<tp:taxon-name-part taxon-name-part-type="subgenus" reg="Eriodera">Eriodera</tp:taxon-name-part>) <tp:taxon-name-part taxon-name-part-type="species" reg="albopunctata">albopunctata</tp:taxon-name-part></tp:taxon-name> (Chaudoir, 1852) <bold>F</bold><tp:taxon-name><tp:taxon-name-part taxon-name-part-type="genus" reg="Cylindera">Cylindera</tp:taxon-name-part> (<tp:taxon-name-part taxon-name-part-type="subgenus" reg="Eugrapha">Eugrapha</tp:taxon-name-part>) <tp:taxon-name-part taxon-name-part-type="species" reg="contorta">contorta</tp:taxon-name-part> <tp:taxon-name-part taxon-name-part-type="subspecies" reg="contorta">contorta</tp:taxon-name-part></tp:taxon-name> (Fischer, 1828).</p></caption><graphic xmlns:xlink="http://www.w3.org/1999/xlink" xlink:href="zookeys-1210-029_article-127753__-g005.jpg" position="float" orientation="portrait" xlink:type="simple" id="oo_1114522.jpg"><uri content-type="original_file" xlink:type="simple">https://binary.pensoft.net/fig/1114522</uri></graphic></fig></tp:treatment-sec><ref-list><ref id="B25"><mixed-citation xmlns:xlink="http://www.w3.org/1999/xlink" xlink:type="simple"><person-group><name name-style="western"><surname>Kolbe</surname><given-names>HJ</given-names></name></person-group> (<year>1886</year>) Beiträge zur Kenntnis der Coleopteren-Fauna Koreas, bearbeitet auf Grund der von Herrn Dr. C.Gottsche während der Jahre 1883–1884 in Korea veranstalteten Sammlung. Archiv für Naturgeschichte 52(1): 139–157, 163–240. <ext-link xlink:href="10.5962/bhl.part.28437" ext-link-type="doi" xlink:type="simple">https://doi.org/10.5962/bhl.part.28437</ext-link></mixed-citation></ref><ref id="B50"><mixed-citation xmlns:xlink="http://www.w3.org/1999/xlink" xlink:type="simple"><person-group><name name-style="western"><surname>Wang</surname><given-names>XQ</given-names></name><name name-style="western"><surname>Fang</surname><given-names>H</given-names></name><name name-style="western"><surname>Zhang</surname><given-names>ZL</given-names></name></person-group> (<year>2012</year>) <source>Color Atlas of Liaoning Beetles.</source><publisher-name>Liaoning Science and Technology Publishing House</publisher-name>, <publisher-loc>Liaoning</publisher-loc>, <size units="page">452 pp</size>.</mixed-citation></ref><ref id="B46"><mixed-citation xmlns:xlink="http://www.w3.org/1999/xlink" xlink:type="simple"><person-group><name name-style="western"><surname>Shook</surname><given-names>G</given-names></name><name name-style="western"><surname>Wiesner</surname><given-names>J</given-names></name></person-group> (<year>2006</year>) <article-title>A list of the tiger beetles of China (<tp:taxon-name><tp:taxon-name-part taxon-name-part-type="order">Coleoptera</tp:taxon-name-part></tp:taxon-name>: <tp:taxon-name><tp:taxon-name-part taxon-name-part-type="family">Cicindelidae</tp:taxon-name-part></tp:taxon-name>).</article-title><source>Fauna of China</source><volume>5</volume>: <fpage>5</fpage>–<lpage>26</lpage>.</mixed-citation></ref><ref id="B57"><mixed-citation xmlns:xlink="http://www.w3.org/1999/xlink" xlink:type="simple"><person-group><name name-style="western"><surname>Wu</surname><given-names>XQ</given-names></name></person-group> (<year>2011</year>) <article-title>A revised list of the tiger beetles of China (<tp:taxon-name><tp:taxon-name-part taxon-name-part-type="order">Coleoptera</tp:taxon-name-part></tp:taxon-name>: <tp:taxon-name><tp:taxon-name-part taxon-name-part-type="family">Cicindelidae</tp:taxon-name-part></tp:taxon-name>).</article-title><source><tp:taxon-name><tp:taxon-name-part taxon-name-part-type="genus">Cicindela</tp:taxon-name-part></tp:taxon-name></source><volume>43</volume>(<issue>2</issue>): <fpage>21</fpage>–<lpage>43</lpage>.</mixed-citation></ref></ref-list></tp:taxon-treatment>
