# Supplementary material for: ﻿New records and revised distribution of tiger beetles in China (Coleoptera, Cicindelidae)
Source: Zookeys. 2024 Aug 15;1210:29–59. doi: 10.3897/zookeys.1210.127753 (PMC11342384; doi:10.3897/zookeys.1210.127753)
Supplement: XML Treatment for Cosmodela separata [file zookeys.1210.127753-treatment9.xml]

<!DOCTYPE tp:taxon-treatment
  PUBLIC "-//TaxonX//DTD Taxonomic Treatment Publishing DTD v0 20100105//EN" "tax-treatment-NSO.dtd">
<tp:taxon-treatment xmlns:tp="http://www.plazi.org/taxpub"><tp:treatment-meta><kwd-group><label>Taxon classification</label><kwd>
                <named-content content-type="kingdom">Animalia</named-content>
              </kwd><kwd>
                <named-content content-type="order">Coleoptera</named-content>
              </kwd><kwd>
                <named-content content-type="family">Cicindelidae</named-content>
              </kwd></kwd-group><mixed-citation publication-type="journal"><person-group><name><surname>Wang</surname><given-names>Ke-Yi</given-names></name><name><surname>Boetzl</surname><given-names>Fabian A.</given-names></name><name><surname>Wiesner</surname><given-names>Jürgen</given-names></name><name><surname>Li</surname><given-names>Cheng-De</given-names></name></person-group><article-title>﻿New records and revised distribution of tiger beetles in China (<tp:taxon-name><tp:taxon-name-part taxon-name-part-type="order">Coleoptera</tp:taxon-name-part></tp:taxon-name>, <tp:taxon-name><tp:taxon-name-part taxon-name-part-type="family">Cicindelidae</tp:taxon-name-part></tp:taxon-name>)</article-title><source>Zookeys</source><day>15</day><month>08</month><year>2024</year><volume>1210</volume><fpage>29</fpage><lpage>59</lpage><pub-id pub-id-type="doi">10.3897/zookeys.1210.127753</pub-id></mixed-citation></tp:treatment-meta><tp:nomenclature><label>﻿</label><tp:taxon-name>
              <object-id xmlns:xlink="http://www.w3.org/1999/xlink" content-type="arpha" xlink:type="simple">4B69810B-ABE4-57FF-993B-592B5B991920</object-id>
              <tp:taxon-name-part taxon-name-part-type="genus" reg="Cosmodela">Cosmodela</tp:taxon-name-part>
              <tp:taxon-name-part taxon-name-part-type="species" reg="separata">separata</tp:taxon-name-part>
            </tp:taxon-name><tp:taxon-authority>(Fleutiaux, 1893)</tp:taxon-authority><xref ref-type="fig" rid="F4">Figs 4C</xref><xref ref-type="fig" rid="F5">, 5C</xref><tp:nomenclature-citation-list><tp:nomenclature-citation><tp:taxon-name>
                  <tp:taxon-name-part taxon-name-part-type="genus" reg="Cicindela">Cicindela</tp:taxon-name-part>
                  <tp:taxon-name-part taxon-name-part-type="species" reg="separata">separata</tp:taxon-name-part>
                </tp:taxon-name><comment>: <xref ref-type="bibr" rid="B16">Fleutiaux 1893</xref>: 491.</comment></tp:nomenclature-citation><tp:nomenclature-citation><tp:taxon-name>
                  <tp:taxon-name-part taxon-name-part-type="genus" reg="Cosmodela">Cosmodela</tp:taxon-name-part>
                  <tp:taxon-name-part taxon-name-part-type="species" reg="separata">separata</tp:taxon-name-part>
                </tp:taxon-name><comment>: <xref ref-type="bibr" rid="B46">Shook and Wiesner 2006</xref>: 13; <xref ref-type="bibr" rid="B57">Wu 2011</xref>: 26; <xref ref-type="bibr" rid="B56">Wiesner et al. 2017</xref>: 53; <xref ref-type="bibr" rid="B49">Tu et al. 2020</xref>: 68.</comment></tp:nomenclature-citation></tp:nomenclature-citation-list></tp:nomenclature><tp:treatment-sec sec-type="Published data" id="SECID0E35AG"><title>Published data.</title><p>Shanxi (<xref ref-type="bibr" rid="B46">Shook and Wiesner 2006</xref>: 13; <xref ref-type="bibr" rid="B57">Wu 2011</xref>: 26; <xref ref-type="bibr" rid="B56">Wiesner et al. 2017</xref>: 53), Jiangsu (<xref ref-type="bibr" rid="B46">Shook and Wiesner 2006</xref>: 13; <xref ref-type="bibr" rid="B57">Wu 2011</xref>: 26; <xref ref-type="bibr" rid="B56">Wiesner et al. 2017</xref>: 53), Shanghai (<xref ref-type="bibr" rid="B16">Fleutiaux 1893</xref>: 491; <xref ref-type="bibr" rid="B46">Shook and Wiesner 2006</xref>: 13; <xref ref-type="bibr" rid="B57">Wu 2011</xref>: 26; <xref ref-type="bibr" rid="B56">Wiesner et al. 2017</xref>: 53), Zhejiang (<xref ref-type="bibr" rid="B16">Fleutiaux 1893</xref>: 491; <xref ref-type="bibr" rid="B46">Shook and Wiesner 2006</xref>: 13; <xref ref-type="bibr" rid="B57">Wu 2011</xref>: 26; <xref ref-type="bibr" rid="B56">Wiesner et al. 2017</xref>: 53), Henan (<xref ref-type="bibr" rid="B46">Shook and Wiesner 2006</xref>: 13; <xref ref-type="bibr" rid="B57">Wu 2011</xref>: 26; <xref ref-type="bibr" rid="B56">Wiesner et al. 2017</xref>: 53), Anhui (<xref ref-type="bibr" rid="B46">Shook and Wiesner 2006</xref>: 13; <xref ref-type="bibr" rid="B57">Wu 2011</xref>: 26; <xref ref-type="bibr" rid="B56">Wiesner et al. 2017</xref>: 53), Hubei (<xref ref-type="bibr" rid="B57">Wu 2011</xref>: 26; <xref ref-type="bibr" rid="B56">Wiesner et al. 2017</xref>: 53), Hunan (<xref ref-type="bibr" rid="B57">Wu 2011</xref>: 26; <xref ref-type="bibr" rid="B56">Wiesner et al. 2017</xref>: 53), Jiangxi (<xref ref-type="bibr" rid="B49">Tu et al. 2020</xref>: 68), Fujian (<xref ref-type="bibr" rid="B46">Shook and Wiesner 2006</xref>: 13; <xref ref-type="bibr" rid="B57">Wu 2011</xref>: 26; <xref ref-type="bibr" rid="B56">Wiesner et al. 2017</xref>: 53), Yunnan (<xref ref-type="bibr" rid="B46">Shook and Wiesner 2006</xref>: 13; <xref ref-type="bibr" rid="B57">Wu 2011</xref>: 26; <xref ref-type="bibr" rid="B56">Wiesner et al. 2017</xref>: 53).</p></tp:treatment-sec><tp:treatment-sec sec-type="New records" id="SECID0E5CBG"><title>New records.</title><p>Guangxi, Jinxiu, Tongmu Town, leg. J.C. Huang, 4.vii.1981, 2 females (<named-content xmlns:xlink="http://www.w3.org/1999/xlink" content-type="dwc:institutional_code" xlink:title="Institute of Zoology, Chinese Academy of Sciences" xlink:href="http://grbio.org/institution/institute-zoology-chinese-academy-sciences" xlink:type="simple">IZCAS</named-content>); Guizhou, Shiqian, Mount Foding, 750 m, leg. X.K. Yang, 24.XI.1988, 1 female (<named-content xmlns:xlink="http://www.w3.org/1999/xlink" content-type="dwc:institutional_code" xlink:title="Institute of Zoology, Chinese Academy of Sciences" xlink:href="http://grbio.org/institution/institute-zoology-chinese-academy-sciences" xlink:type="simple">IZCAS</named-content>).</p></tp:treatment-sec><tp:treatment-sec sec-type="distribution" id="SECID0EMDBG"><title>Distribution.</title><p>China (Guangxi, Guizhou, Shanxi, Jiangsu, Shanghai, Zhejiang, Henan, Anhui, Hubei, Hunan, Jiangxi, Fujian, Yunnan), Vietnam.</p></tp:treatment-sec><tp:treatment-sec sec-type="remarks" id="SECID0ERDBG"><title>Remarks.</title><p>New provincial records for Guangxi and Guizhou.</p></tp:treatment-sec><tp:treatment-sec><!--Section generated to contain objects referenced in tp:taxon-treatment.--><fig id="F4" position="float" orientation="portrait"><object-id xmlns:xlink="http://www.w3.org/1999/xlink" content-type="doi" xlink:type="simple">10.3897/zookeys.1210.127753.figure4</object-id><object-id xmlns:xlink="http://www.w3.org/1999/xlink" content-type="arpha" xlink:type="simple">52B96508-02C1-58AE-8F12-8932729801CF</object-id><label>Figure 4.</label><caption><p>Habitus photographs <bold>A</bold><tp:taxon-name><tp:taxon-name-part taxon-name-part-type="genus" reg="Cicindela">Cicindela</tp:taxon-name-part> (<tp:taxon-name-part taxon-name-part-type="subgenus" reg="Cicindela">Cicindela</tp:taxon-name-part>) <tp:taxon-name-part taxon-name-part-type="species" reg="sachalinensis">sachalinensis</tp:taxon-name-part> <tp:taxon-name-part taxon-name-part-type="subspecies" reg="raddei">raddei</tp:taxon-name-part></tp:taxon-name> Morawitz, 1863 <bold>B</bold><tp:taxon-name><tp:taxon-name-part taxon-name-part-type="genus" reg="Cicindela">Cicindela</tp:taxon-name-part> (<tp:taxon-name-part taxon-name-part-type="subgenus" reg="Cicindela">Cicindela</tp:taxon-name-part>) <tp:taxon-name-part taxon-name-part-type="species" reg="transbaicalica">transbaicalica</tp:taxon-name-part> <tp:taxon-name-part taxon-name-part-type="subspecies" reg="hamifasciata">hamifasciata</tp:taxon-name-part></tp:taxon-name> Kolbe, 1886 <bold>C</bold><italic><tp:taxon-name><tp:taxon-name-part taxon-name-part-type="genus" reg="Cosmodela">Cosmodela</tp:taxon-name-part><tp:taxon-name-part taxon-name-part-type="species" reg="separata">separata</tp:taxon-name-part></tp:taxon-name></italic> (Fleutiaux, 1893) <bold>D</bold><tp:taxon-name><tp:taxon-name-part taxon-name-part-type="genus" reg="Cylindera">Cylindera</tp:taxon-name-part> (<tp:taxon-name-part taxon-name-part-type="subgenus" reg="Cylindera">Cylindera</tp:taxon-name-part>) <tp:taxon-name-part taxon-name-part-type="species" reg="obliquefasciata">obliquefasciata</tp:taxon-name-part></tp:taxon-name> (Adams, 1817) <bold>E</bold><tp:taxon-name><tp:taxon-name-part taxon-name-part-type="genus" reg="Cylindera">Cylindera</tp:taxon-name-part> (<tp:taxon-name-part taxon-name-part-type="subgenus" reg="Eriodera">Eriodera</tp:taxon-name-part>) <tp:taxon-name-part taxon-name-part-type="species" reg="albopunctata">albopunctata</tp:taxon-name-part></tp:taxon-name> (Chaudoir, 1852) <bold>F</bold><tp:taxon-name><tp:taxon-name-part taxon-name-part-type="genus" reg="Cylindera">Cylindera</tp:taxon-name-part> (<tp:taxon-name-part taxon-name-part-type="subgenus" reg="Eugrapha">Eugrapha</tp:taxon-name-part>) <tp:taxon-name-part taxon-name-part-type="species" reg="contorta">contorta</tp:taxon-name-part> <tp:taxon-name-part taxon-name-part-type="subspecies" reg="contorta">contorta</tp:taxon-name-part></tp:taxon-name> (Fischer, 1828). Scale bars: 5 mm.</p></caption><graphic xmlns:xlink="http://www.w3.org/1999/xlink" xlink:href="zookeys-1210-029_article-127753__-g004.jpg" position="float" orientation="portrait" xlink:type="simple" id="oo_1114521.jpg"><uri content-type="original_file" xlink:type="simple">https://binary.pensoft.net/fig/1114521</uri></graphic></fig><fig id="F5" position="float" orientation="portrait"><object-id xmlns:xlink="http://www.w3.org/1999/xlink" content-type="doi" xlink:type="simple">10.3897/zookeys.1210.127753.figure5</object-id><object-id xmlns:xlink="http://www.w3.org/1999/xlink" content-type="arpha" xlink:type="simple">CEF574F3-60B3-542D-AE4E-E84D56E613AD</object-id><label>Figure 5.</label><caption><p>Distribution maps. Green indicates records with previously known distribution based on published data, blue indicates new records, red stars indicate the collection sites of the examined specimens <bold>A</bold><tp:taxon-name><tp:taxon-name-part taxon-name-part-type="genus" reg="Cicindela">Cicindela</tp:taxon-name-part> (<tp:taxon-name-part taxon-name-part-type="subgenus" reg="Cicindela">Cicindela</tp:taxon-name-part>) <tp:taxon-name-part taxon-name-part-type="species" reg="sachalinensis">sachalinensis</tp:taxon-name-part> <tp:taxon-name-part taxon-name-part-type="subspecies" reg="raddei">raddei</tp:taxon-name-part></tp:taxon-name> Morawitz, 1863 <bold>B</bold><tp:taxon-name><tp:taxon-name-part taxon-name-part-type="genus" reg="Cicindela">Cicindela</tp:taxon-name-part> (<tp:taxon-name-part taxon-name-part-type="subgenus" reg="Cicindela">Cicindela</tp:taxon-name-part>) <tp:taxon-name-part taxon-name-part-type="species" reg="transbaicalica">transbaicalica</tp:taxon-name-part> <tp:taxon-name-part taxon-name-part-type="subspecies" reg="hamifasciata">hamifasciata</tp:taxon-name-part></tp:taxon-name> Kolbe, 1886 <bold>C</bold><italic><tp:taxon-name><tp:taxon-name-part taxon-name-part-type="genus" reg="Cosmodela">Cosmodela</tp:taxon-name-part><tp:taxon-name-part taxon-name-part-type="species" reg="separata">separata</tp:taxon-name-part></tp:taxon-name></italic> (Fleutiaux, 1893) <bold>D</bold><tp:taxon-name><tp:taxon-name-part taxon-name-part-type="genus" reg="Cylindera">Cylindera</tp:taxon-name-part> (<tp:taxon-name-part taxon-name-part-type="subgenus" reg="Cylindera">Cylindera</tp:taxon-name-part>) <tp:taxon-name-part taxon-name-part-type="species" reg="obliquefasciata">obliquefasciata</tp:taxon-name-part></tp:taxon-name> (Adams, 1817) <bold>E</bold><tp:taxon-name><tp:taxon-name-part taxon-name-part-type="genus" reg="Cylindera">Cylindera</tp:taxon-name-part> (<tp:taxon-name-part taxon-name-part-type="subgenus" reg="Eriodera">Eriodera</tp:taxon-name-part>) <tp:taxon-name-part taxon-name-part-type="species" reg="albopunctata">albopunctata</tp:taxon-name-part></tp:taxon-name> (Chaudoir, 1852) <bold>F</bold><tp:taxon-name><tp:taxon-name-part taxon-name-part-type="genus" reg="Cylindera">Cylindera</tp:taxon-name-part> (<tp:taxon-name-part taxon-name-part-type="subgenus" reg="Eugrapha">Eugrapha</tp:taxon-name-part>) <tp:taxon-name-part taxon-name-part-type="species" reg="contorta">contorta</tp:taxon-name-part> <tp:taxon-name-part taxon-name-part-type="subspecies" reg="contorta">contorta</tp:taxon-name-part></tp:taxon-name> (Fischer, 1828).</p></caption><graphic xmlns:xlink="http://www.w3.org/1999/xlink" xlink:href="zookeys-1210-029_article-127753__-g005.jpg" position="float" orientation="portrait" xlink:type="simple" id="oo_1114522.jpg"><uri content-type="original_file" xlink:type="simple">https://binary.pensoft.net/fig/1114522</uri></graphic></fig></tp:treatment-sec><ref-list><ref id="B16"><mixed-citation xmlns:xlink="http://www.w3.org/1999/xlink" xlink:type="simple"><person-group><name name-style="western"><surname>Fleutiaux</surname><given-names>EJB</given-names></name></person-group> (<year>1893</year>) <article-title>Remarques sur quelques <tp:taxon-name><tp:taxon-name-part taxon-name-part-type="family">Cicindelidae</tp:taxon-name-part></tp:taxon-name> et descriptions d’espèces nouvelles.</article-title><source>Annales de la Société Entomologique de France</source><volume>62</volume>: <fpage>483</fpage>–<lpage>502</lpage>.</mixed-citation></ref><ref id="B46"><mixed-citation xmlns:xlink="http://www.w3.org/1999/xlink" xlink:type="simple"><person-group><name name-style="western"><surname>Shook</surname><given-names>G</given-names></name><name name-style="western"><surname>Wiesner</surname><given-names>J</given-names></name></person-group> (<year>2006</year>) <article-title>A list of the tiger beetles of China (<tp:taxon-name><tp:taxon-name-part taxon-name-part-type="order">Coleoptera</tp:taxon-name-part></tp:taxon-name>: <tp:taxon-name><tp:taxon-name-part taxon-name-part-type="family">Cicindelidae</tp:taxon-name-part></tp:taxon-name>).</article-title><source>Fauna of China</source><volume>5</volume>: <fpage>5</fpage>–<lpage>26</lpage>.</mixed-citation></ref><ref id="B57"><mixed-citation xmlns:xlink="http://www.w3.org/1999/xlink" xlink:type="simple"><person-group><name name-style="western"><surname>Wu</surname><given-names>XQ</given-names></name></person-group> (<year>2011</year>) <article-title>A revised list of the tiger beetles of China (<tp:taxon-name><tp:taxon-name-part taxon-name-part-type="order">Coleoptera</tp:taxon-name-part></tp:taxon-name>: <tp:taxon-name><tp:taxon-name-part taxon-name-part-type="family">Cicindelidae</tp:taxon-name-part></tp:taxon-name>).</article-title><source><tp:taxon-name><tp:taxon-name-part taxon-name-part-type="genus">Cicindela</tp:taxon-name-part></tp:taxon-name></source><volume>43</volume>(<issue>2</issue>): <fpage>21</fpage>–<lpage>43</lpage>.</mixed-citation></ref><ref id="B56"><mixed-citation xmlns:xlink="http://www.w3.org/1999/xlink" xlink:type="simple"><person-group><name name-style="western"><surname>Wiesner</surname><given-names>J</given-names></name><name name-style="western"><surname>Bandinelli</surname><given-names>A</given-names></name><name name-style="western"><surname>Matalin</surname><given-names>AV</given-names></name></person-group> (<year>2017</year>) <article-title>Notes on the tiger beetles (<tp:taxon-name><tp:taxon-name-part taxon-name-part-type="order">Coleoptera</tp:taxon-name-part></tp:taxon-name>: <tp:taxon-name><tp:taxon-name-part taxon-name-part-type="family">Carabidae</tp:taxon-name-part></tp:taxon-name>: <tp:taxon-name><tp:taxon-name-part taxon-name-part-type="subfamily">Cicindelinae</tp:taxon-name-part></tp:taxon-name>) of Vietnam. 135. Contribution towards the knowledge of <tp:taxon-name><tp:taxon-name-part taxon-name-part-type="subfamily">Cicindelinae</tp:taxon-name-part></tp:taxon-name>.</article-title><source><tp:taxon-name><tp:taxon-name-part taxon-name-part-type="class">Insecta</tp:taxon-name-part></tp:taxon-name> Mundi</source><volume>0589</volume>: <fpage>1</fpage>–<lpage>131</lpage>.</mixed-citation></ref><ref id="B49"><mixed-citation xmlns:xlink="http://www.w3.org/1999/xlink" xlink:type="simple"><person-group><name name-style="western"><surname>Tu</surname><given-names>YJ</given-names></name><name name-style="western"><surname>Zhang</surname><given-names>R</given-names></name><name name-style="western"><surname>Luo</surname><given-names>XM</given-names></name></person-group> (<year>2020</year>) <italic><tp:taxon-name><tp:taxon-name-part taxon-name-part-type="genus">Cosmaodela</tp:taxon-name-part><tp:taxon-name-part taxon-name-part-type="species">separata</tp:taxon-name-part></tp:taxon-name></italic> (Fleutiaux), a new record species of <tp:taxon-name><tp:taxon-name-part taxon-name-part-type="family">Carabidae</tp:taxon-name-part></tp:taxon-name> in Jiangxi Province. South China Forestry Science 48(5): 68, 78.</mixed-citation></ref></ref-list></tp:taxon-treatment>
