# Supplementary material for: ﻿New records and revised distribution of tiger beetles in China (Coleoptera, Cicindelidae)
Source: Zookeys. 2024 Aug 15;1210:29–59. doi: 10.3897/zookeys.1210.127753 (PMC11342384; doi:10.3897/zookeys.1210.127753)
Supplement: XML Treatment for Cylindera (Eugrapha) elisaeelisae [file zookeys.1210.127753-treatment13.xml]

<!DOCTYPE tp:taxon-treatment
  PUBLIC "-//TaxonX//DTD Taxonomic Treatment Publishing DTD v0 20100105//EN" "tax-treatment-NSO.dtd">
<tp:taxon-treatment xmlns:tp="http://www.plazi.org/taxpub"><tp:treatment-meta><kwd-group><label>Taxon classification</label><kwd>
                <named-content content-type="kingdom">Animalia</named-content>
              </kwd><kwd>
                <named-content content-type="order">Coleoptera</named-content>
              </kwd><kwd>
                <named-content content-type="family">Cicindelidae</named-content>
              </kwd></kwd-group><mixed-citation publication-type="journal"><person-group><name><surname>Wang</surname><given-names>Ke-Yi</given-names></name><name><surname>Boetzl</surname><given-names>Fabian A.</given-names></name><name><surname>Wiesner</surname><given-names>Jürgen</given-names></name><name><surname>Li</surname><given-names>Cheng-De</given-names></name></person-group><article-title>﻿New records and revised distribution of tiger beetles in China (<tp:taxon-name><tp:taxon-name-part taxon-name-part-type="order">Coleoptera</tp:taxon-name-part></tp:taxon-name>, <tp:taxon-name><tp:taxon-name-part taxon-name-part-type="family">Cicindelidae</tp:taxon-name-part></tp:taxon-name>)</article-title><source>Zookeys</source><day>15</day><month>08</month><year>2024</year><volume>1210</volume><fpage>29</fpage><lpage>59</lpage><pub-id pub-id-type="doi">10.3897/zookeys.1210.127753</pub-id></mixed-citation></tp:treatment-meta><tp:nomenclature><label>﻿</label><tp:taxon-name><object-id xmlns:xlink="http://www.w3.org/1999/xlink" content-type="arpha" xlink:type="simple">17A4AB43-C514-5762-8267-F14977568BDF</object-id><tp:taxon-name-part taxon-name-part-type="genus" reg="Cylindera">Cylindera</tp:taxon-name-part> (<tp:taxon-name-part taxon-name-part-type="subgenus" reg="Eugrapha">Eugrapha</tp:taxon-name-part>) <tp:taxon-name-part taxon-name-part-type="species" reg="elisae">elisae</tp:taxon-name-part><tp:taxon-name-part taxon-name-part-type="subspecies" reg="elisae">elisae</tp:taxon-name-part></tp:taxon-name><tp:taxon-authority>(Motschulsky, 1859)</tp:taxon-authority><xref ref-type="fig" rid="F6">Figs 6A</xref><xref ref-type="fig" rid="F7">, 7A</xref><tp:nomenclature-citation-list><tp:nomenclature-citation><tp:taxon-name>
                  <tp:taxon-name-part taxon-name-part-type="genus" reg="Cicindela">Cicindela</tp:taxon-name-part>
                  <tp:taxon-name-part taxon-name-part-type="species" reg="elisae">elisae</tp:taxon-name-part>
                </tp:taxon-name><comment>: <xref ref-type="bibr" rid="B36">Motschulsky 1859</xref>: 487; <xref ref-type="bibr" rid="B50">Wang et al. 2012</xref>: 16.</comment></tp:nomenclature-citation><tp:nomenclature-citation><tp:taxon-name><tp:taxon-name-part taxon-name-part-type="genus" reg="Cylindera">Cylindera</tp:taxon-name-part> (<tp:taxon-name-part taxon-name-part-type="subgenus" reg="Eugrapha">Eugrapha</tp:taxon-name-part>) <tp:taxon-name-part taxon-name-part-type="species" reg="elisae">elisae</tp:taxon-name-part> <tp:taxon-name-part taxon-name-part-type="subspecies" reg="elisae">elisae</tp:taxon-name-part></tp:taxon-name><comment>: <xref ref-type="bibr" rid="B46">Shook and Wiesner 2006</xref>: 15; <xref ref-type="bibr" rid="B57">Wu 2011</xref>: 27; <xref ref-type="bibr" rid="B6">Bai 2016</xref>: 29.</comment></tp:nomenclature-citation></tp:nomenclature-citation-list></tp:nomenclature><tp:treatment-sec sec-type="Published data" id="SECID0EUZBG"><title>Published data.</title><p>Heilongjiang (<xref ref-type="bibr" rid="B57">Wu 2011</xref>: 27), Jilin (<xref ref-type="bibr" rid="B57">Wu 2011</xref>: 27), Inner Mongolia (<xref ref-type="bibr" rid="B57">Wu 2011</xref>: 27), Liaoning (<xref ref-type="bibr" rid="B50">Wang et al. 2012</xref>:16), Hebei (<xref ref-type="bibr" rid="B46">Shook and Wiesner 2006</xref>: 15, <xref ref-type="bibr" rid="B57">Wu 2011</xref>: 27), Shandong (<xref ref-type="bibr" rid="B46">Shook and Wiesner 2006</xref>: 15, <xref ref-type="bibr" rid="B57">Wu 2011</xref>: 27), Beijing (<xref ref-type="bibr" rid="B46">Shook and Wiesner 2006</xref>: 15, <xref ref-type="bibr" rid="B57">Wu 2011</xref>: 27), Shanxi (<xref ref-type="bibr" rid="B46">Shook and Wiesner 2006</xref>: 15, <xref ref-type="bibr" rid="B57">Wu 2011</xref>: 27), Gansu (<xref ref-type="bibr" rid="B46">Shook and Wiesner 2006</xref>: 15, <xref ref-type="bibr" rid="B57">Wu 2011</xref>: 27), Xinjiang (<xref ref-type="bibr" rid="B57">Wu 2011</xref>: 27), Anhui (<xref ref-type="bibr" rid="B57">Wu 2011</xref>: 27), Henan (<xref ref-type="bibr" rid="B46">Shook and Wiesner 2006</xref>: 15, <xref ref-type="bibr" rid="B57">Wu 2011</xref>: 27), Hubei (<xref ref-type="bibr" rid="B46">Shook and Wiesner 2006</xref>: 15, <xref ref-type="bibr" rid="B57">Wu 2011</xref>: 27), Hunan (<xref ref-type="bibr" rid="B46">Shook and Wiesner 2006</xref>: 15, <xref ref-type="bibr" rid="B57">Wu 2011</xref>: 27), Zhejiang (<xref ref-type="bibr" rid="B46">Shook and Wiesner 2006</xref>: 15, <xref ref-type="bibr" rid="B57">Wu 2011</xref>: 27), Guangdong (<xref ref-type="bibr" rid="B46">Shook and Wiesner 2006</xref>: 15, <xref ref-type="bibr" rid="B57">Wu 2011</xref>: 27), Hainan (<xref ref-type="bibr" rid="B57">Wu 2011</xref>: 27), Guangxi (<xref ref-type="bibr" rid="B46">Shook and Wiesner 2006</xref>: 15, <xref ref-type="bibr" rid="B57">Wu 2011</xref>: 27), Fujian (<xref ref-type="bibr" rid="B46">Shook and Wiesner 2006</xref>: 15), Shanghai (<xref ref-type="bibr" rid="B46">Shook and Wiesner 2006</xref>: 15, <xref ref-type="bibr" rid="B57">Wu 2011</xref>: 27), Jiangsu (<xref ref-type="bibr" rid="B46">Shook and Wiesner 2006</xref>: 15, <xref ref-type="bibr" rid="B57">Wu 2011</xref>: 27), Jiangxi (<xref ref-type="bibr" rid="B46">Shook and Wiesner 2006</xref>: 15, <xref ref-type="bibr" rid="B57">Wu 2011</xref>: 27), Qinghai (<xref ref-type="bibr" rid="B57">Wu 2011</xref>: 27, <xref ref-type="bibr" rid="B6">Bai 2016</xref>: 29), Sichuan (<xref ref-type="bibr" rid="B46">Shook and Wiesner 2006</xref>: 15, <xref ref-type="bibr" rid="B57">Wu 2011</xref>: 27), Yunnan (<xref ref-type="bibr" rid="B46">Shook and Wiesner 2006</xref>: 15, <xref ref-type="bibr" rid="B47">Shook and Wu 2006</xref>: 41, <xref ref-type="bibr" rid="B57">Wu 2011</xref>: 27), Xizang (<xref ref-type="bibr" rid="B57">Wu 2011</xref>: 27), Hong Kong (<xref ref-type="bibr" rid="B46">Shook and Wiesner 2006</xref>: 15), Taiwan (<xref ref-type="bibr" rid="B46">Shook and Wiesner 2006</xref>: 15, <xref ref-type="bibr" rid="B57">Wu 2011</xref>: 27).</p><fig id="F6" position="float" orientation="portrait"><object-id xmlns:xlink="http://www.w3.org/1999/xlink" content-type="doi" xlink:type="simple">10.3897/zookeys.1210.127753.figure6</object-id><object-id xmlns:xlink="http://www.w3.org/1999/xlink" content-type="arpha" xlink:type="simple">E8A71C25-82D0-5AAE-9E82-33FC3AC6191B</object-id><label>Figure 6.</label><caption><p>Habitus photographs <bold>A</bold><tp:taxon-name><tp:taxon-name-part taxon-name-part-type="genus" reg="Cylindera">Cylindera</tp:taxon-name-part> (<tp:taxon-name-part taxon-name-part-type="subgenus" reg="Eugrapha">Eugrapha</tp:taxon-name-part>) <tp:taxon-name-part taxon-name-part-type="species" reg="elisae">elisae</tp:taxon-name-part> <tp:taxon-name-part taxon-name-part-type="subspecies" reg="elisae">elisae</tp:taxon-name-part></tp:taxon-name> (Motschulsky, 1859) <bold>B</bold><tp:taxon-name><tp:taxon-name-part taxon-name-part-type="genus" reg="Cylindera">Cylindera</tp:taxon-name-part> (<tp:taxon-name-part taxon-name-part-type="subgenus" reg="Eugrapha">Eugrapha</tp:taxon-name-part>) <tp:taxon-name-part taxon-name-part-type="species" reg="sublacerata">sublacerata</tp:taxon-name-part> <tp:taxon-name-part taxon-name-part-type="subspecies" reg="vicaria">vicaria</tp:taxon-name-part></tp:taxon-name> (Semenov, 1895) <bold>C</bold><tp:taxon-name><tp:taxon-name-part taxon-name-part-type="genus" reg="Cylindera">Cylindera</tp:taxon-name-part> (<tp:taxon-name-part taxon-name-part-type="subgenus" reg="Ifasina">Ifasina</tp:taxon-name-part>) <tp:taxon-name-part taxon-name-part-type="species" reg="decolorata">decolorata</tp:taxon-name-part></tp:taxon-name> (Horn, 1907) <bold>D</bold><tp:taxon-name><tp:taxon-name-part taxon-name-part-type="genus" reg="Cylindera">Cylindera</tp:taxon-name-part> (<tp:taxon-name-part taxon-name-part-type="subgenus" reg="Ifasina">Ifasina</tp:taxon-name-part>) <tp:taxon-name-part taxon-name-part-type="species" reg="lesnei">lesnei</tp:taxon-name-part></tp:taxon-name> (Babault, 1923) <bold>E</bold><tp:taxon-name><tp:taxon-name-part taxon-name-part-type="genus" reg="Cylindera">Cylindera</tp:taxon-name-part> (<tp:taxon-name-part taxon-name-part-type="subgenus" reg="Ifasina">Ifasina</tp:taxon-name-part>) <tp:taxon-name-part taxon-name-part-type="species" reg="sikhimensis">sikhimensis</tp:taxon-name-part></tp:taxon-name> (Mandl, 1982) <bold>F</bold><tp:taxon-name><tp:taxon-name-part taxon-name-part-type="genus" reg="Lophyra">Lophyra</tp:taxon-name-part> (<tp:taxon-name-part taxon-name-part-type="subgenus" reg="Spilodia">Spilodia</tp:taxon-name-part>) <tp:taxon-name-part taxon-name-part-type="species" reg="lineifrons">lineifrons</tp:taxon-name-part></tp:taxon-name> (Chaudoir, 1865). Scale bars: 5 mm.</p></caption><graphic xmlns:xlink="http://www.w3.org/1999/xlink" xlink:href="zookeys-1210-029_article-127753__-g006.jpg" position="float" orientation="portrait" xlink:type="simple" id="oo_1114523.jpg"><uri content-type="original_file" xlink:type="simple">https://binary.pensoft.net/fig/1114523</uri></graphic></fig></tp:treatment-sec><tp:treatment-sec sec-type="New records" id="SECID0EMDAI"><title>New records.</title><p>Heilongjiang, Harbin, Hadeng (哈灯, hand-written label), leg. unknown, 13.vii.1963, 2 males, 1 female (<abbrev xmlns:xlink="http://www.w3.org/1999/xlink" xlink:title="Northeast Forestry University" id="ABBRID0ESDAI" xlink:type="simple">NEFU</abbrev>).</p><fig id="F7" position="float" orientation="portrait"><object-id xmlns:xlink="http://www.w3.org/1999/xlink" content-type="doi" xlink:type="simple">10.3897/zookeys.1210.127753.figure7</object-id><object-id xmlns:xlink="http://www.w3.org/1999/xlink" content-type="arpha" xlink:type="simple">C20DD9E3-F23B-5D86-BC46-212413D5F5A6</object-id><label>Figure 7.</label><caption><p>Distribution maps. Green indicates records with previously known distribution based on published data, blue indicates new records, red stars indicate the collection sites of the examined specimens <bold>A</bold><tp:taxon-name><tp:taxon-name-part taxon-name-part-type="genus" reg="Cylindera">Cylindera</tp:taxon-name-part> (<tp:taxon-name-part taxon-name-part-type="subgenus" reg="Eugrapha">Eugrapha</tp:taxon-name-part>) <tp:taxon-name-part taxon-name-part-type="species" reg="elisae">elisae</tp:taxon-name-part> <tp:taxon-name-part taxon-name-part-type="subspecies" reg="elisae">elisae</tp:taxon-name-part></tp:taxon-name> (Motschulsky, 1859) <bold>B</bold><tp:taxon-name><tp:taxon-name-part taxon-name-part-type="genus" reg="Cylindera">Cylindera</tp:taxon-name-part> (<tp:taxon-name-part taxon-name-part-type="subgenus" reg="Eugrapha">Eugrapha</tp:taxon-name-part>) <tp:taxon-name-part taxon-name-part-type="species" reg="sublacerata">sublacerata</tp:taxon-name-part> <tp:taxon-name-part taxon-name-part-type="subspecies" reg="vicaria">vicaria</tp:taxon-name-part></tp:taxon-name> (Semenov, 1895) <bold>C</bold><tp:taxon-name><tp:taxon-name-part taxon-name-part-type="genus" reg="Cylindera">Cylindera</tp:taxon-name-part> (<tp:taxon-name-part taxon-name-part-type="subgenus" reg="Ifasina">Ifasina</tp:taxon-name-part>) <tp:taxon-name-part taxon-name-part-type="species" reg="decolorata">decolorata</tp:taxon-name-part></tp:taxon-name> (Horn, 1907) <bold>D</bold><tp:taxon-name><tp:taxon-name-part taxon-name-part-type="genus" reg="Cylindera">Cylindera</tp:taxon-name-part> (<tp:taxon-name-part taxon-name-part-type="subgenus" reg="Ifasina">Ifasina</tp:taxon-name-part>) <tp:taxon-name-part taxon-name-part-type="species" reg="kaleea">kaleea</tp:taxon-name-part> <tp:taxon-name-part taxon-name-part-type="subspecies" reg="kaleea">kaleea</tp:taxon-name-part></tp:taxon-name> (Bates, 1866) <bold>E</bold><tp:taxon-name><tp:taxon-name-part taxon-name-part-type="genus" reg="Cylindera">Cylindera</tp:taxon-name-part> (<tp:taxon-name-part taxon-name-part-type="subgenus" reg="Ifasina">Ifasina</tp:taxon-name-part>) <tp:taxon-name-part taxon-name-part-type="species" reg="lesnei">lesnei</tp:taxon-name-part></tp:taxon-name> (Babault, 1923) <bold>F</bold><tp:taxon-name><tp:taxon-name-part taxon-name-part-type="genus" reg="Cylindera">Cylindera</tp:taxon-name-part> (<tp:taxon-name-part taxon-name-part-type="subgenus" reg="Ifasina">Ifasina</tp:taxon-name-part>) <tp:taxon-name-part taxon-name-part-type="species" reg="sikhimensis">sikhimensis</tp:taxon-name-part></tp:taxon-name> (Mandl, 1982).</p></caption><graphic xmlns:xlink="http://www.w3.org/1999/xlink" xlink:href="zookeys-1210-029_article-127753__-g007.jpg" position="float" orientation="portrait" xlink:type="simple" id="oo_1114524.jpg"><uri content-type="original_file" xlink:type="simple">https://binary.pensoft.net/fig/1114524</uri></graphic></fig></tp:treatment-sec><tp:treatment-sec sec-type="distribution" id="SECID0EPHAI"><title>Distribution.</title><p>China (Heilongjiang, Jilin, Inner Mongolia, Liaoning, Hebei, Shandong, Beijing, Shanxi, Gansu, Xinjiang, Anhui, Henan, Hubei, Hunan, Zhejiang, Guangdong, Hainan, Guangxi, Fujian, Shanghai, Jiangsu, Jiangxi, Qinghai, Sichuan, Yunnan, Xizang, Hong Kong, Taiwan), North Korea, South Korea, Vietnam, Russia, Mongolia.</p></tp:treatment-sec><tp:treatment-sec sec-type="remarks" id="SECID0EUHAI"><title>Remarks.</title><p><xref ref-type="bibr" rid="B57">Wu (2011)</xref> and <xref ref-type="bibr" rid="B50">Wang et al. (2012)</xref> reported <tp:taxon-name><tp:taxon-name-part taxon-name-part-type="genus" reg="Cylindera">C.</tp:taxon-name-part> (<tp:taxon-name-part taxon-name-part-type="subgenus" reg="Eugrapha">E.</tp:taxon-name-part>) <tp:taxon-name-part taxon-name-part-type="species" reg="elisae">elisae</tp:taxon-name-part></tp:taxon-name> from Heilongjiang without specimen record and detailed locality which makes it impossible to determine which subspecies was recorded. It is possible that <tp:taxon-name><tp:taxon-name-part taxon-name-part-type="genus" reg="Cylindera">C.</tp:taxon-name-part> (<tp:taxon-name-part taxon-name-part-type="subgenus" reg="Eugrapha">E.</tp:taxon-name-part>) <tp:taxon-name-part taxon-name-part-type="species" reg="elisae">e.</tp:taxon-name-part> <tp:taxon-name-part taxon-name-part-type="subspecies" reg="hulunbeierensis">hulunbeierensis</tp:taxon-name-part></tp:taxon-name> is distributed in Heilongjiang as well. We hence provide the first record <tp:taxon-name><tp:taxon-name-part taxon-name-part-type="genus" reg="Cylindera">C.</tp:taxon-name-part> (<tp:taxon-name-part taxon-name-part-type="subgenus" reg="Eugrapha">E.</tp:taxon-name-part>) <tp:taxon-name-part taxon-name-part-type="species" reg="elisae">elisae</tp:taxon-name-part></tp:taxon-name> for Heilongjiang.</p></tp:treatment-sec><ref-list><ref id="B36"><mixed-citation xmlns:xlink="http://www.w3.org/1999/xlink" xlink:type="simple"><person-group><name name-style="western"><surname>Motschulsky</surname><given-names>V</given-names></name></person-group> (<year>1859</year>) <article-title>Catalogue des insectes rapportés des environs du fleuve Amour, depuis la Schilka jusqu’à Nikolaevsk, examinés et énumérés.</article-title><source>Bulletin de la Société Impériale des Naturalistes de Moscou</source><volume>32</volume>(<issue>4</issue>): <fpage>487</fpage>–<lpage>507</lpage>.</mixed-citation></ref><ref id="B50"><mixed-citation xmlns:xlink="http://www.w3.org/1999/xlink" xlink:type="simple"><person-group><name name-style="western"><surname>Wang</surname><given-names>XQ</given-names></name><name name-style="western"><surname>Fang</surname><given-names>H</given-names></name><name name-style="western"><surname>Zhang</surname><given-names>ZL</given-names></name></person-group> (<year>2012</year>) <source>Color Atlas of Liaoning Beetles.</source><publisher-name>Liaoning Science and Technology Publishing House</publisher-name>, <publisher-loc>Liaoning</publisher-loc>, <size units="page">452 pp</size>.</mixed-citation></ref><ref id="B46"><mixed-citation xmlns:xlink="http://www.w3.org/1999/xlink" xlink:type="simple"><person-group><name name-style="western"><surname>Shook</surname><given-names>G</given-names></name><name name-style="western"><surname>Wiesner</surname><given-names>J</given-names></name></person-group> (<year>2006</year>) <article-title>A list of the tiger beetles of China (<tp:taxon-name><tp:taxon-name-part taxon-name-part-type="order">Coleoptera</tp:taxon-name-part></tp:taxon-name>: <tp:taxon-name><tp:taxon-name-part taxon-name-part-type="family">Cicindelidae</tp:taxon-name-part></tp:taxon-name>).</article-title><source>Fauna of China</source><volume>5</volume>: <fpage>5</fpage>–<lpage>26</lpage>.</mixed-citation></ref><ref id="B57"><mixed-citation xmlns:xlink="http://www.w3.org/1999/xlink" xlink:type="simple"><person-group><name name-style="western"><surname>Wu</surname><given-names>XQ</given-names></name></person-group> (<year>2011</year>) <article-title>A revised list of the tiger beetles of China (<tp:taxon-name><tp:taxon-name-part taxon-name-part-type="order">Coleoptera</tp:taxon-name-part></tp:taxon-name>: <tp:taxon-name><tp:taxon-name-part taxon-name-part-type="family">Cicindelidae</tp:taxon-name-part></tp:taxon-name>).</article-title><source><tp:taxon-name><tp:taxon-name-part taxon-name-part-type="genus">Cicindela</tp:taxon-name-part></tp:taxon-name></source><volume>43</volume>(<issue>2</issue>): <fpage>21</fpage>–<lpage>43</lpage>.</mixed-citation></ref><ref id="B6"><mixed-citation xmlns:xlink="http://www.w3.org/1999/xlink" xlink:type="simple"><person-group><name name-style="western"><surname>Bai</surname><given-names>L</given-names></name></person-group> (<year>2016</year>) <source>Species diversity and Biogeography of Beetles from Ningxia of China.</source><publisher-name>Hebei University</publisher-name>, <publisher-loc>China</publisher-loc>, <size units="page">245 pp</size>.</mixed-citation></ref><ref id="B47"><mixed-citation xmlns:xlink="http://www.w3.org/1999/xlink" xlink:type="simple"><person-group><name name-style="western"><surname>Shook</surname><given-names>G</given-names></name><name name-style="western"><surname>Wu</surname><given-names>XQ</given-names></name></person-group> (<year>2006</year>) <article-title>Tiger beetles (<tp:taxon-name><tp:taxon-name-part taxon-name-part-type="order">Coleoptera</tp:taxon-name-part></tp:taxon-name>: <tp:taxon-name><tp:taxon-name-part taxon-name-part-type="family">Cicindelidae</tp:taxon-name-part></tp:taxon-name>) of the Red River, Yunnan province, China.</article-title><source><tp:taxon-name><tp:taxon-name-part taxon-name-part-type="genus">Cicindela</tp:taxon-name-part></tp:taxon-name></source><volume>38</volume>(<issue>1–4</issue>): <fpage>37</fpage>–<lpage>46</lpage>.</mixed-citation></ref></ref-list></tp:taxon-treatment>
