# Supplementary material for: ﻿New records and revised distribution of tiger beetles in China (Coleoptera, Cicindelidae)
Source: Zookeys. 2024 Aug 15;1210:29–59. doi: 10.3897/zookeys.1210.127753 (PMC11342384; doi:10.3897/zookeys.1210.127753)
Supplement: XML Treatment for Cylindera (Ifasina) lesnei [file zookeys.1210.127753-treatment17.xml]

<!DOCTYPE tp:taxon-treatment
  PUBLIC "-//TaxonX//DTD Taxonomic Treatment Publishing DTD v0 20100105//EN" "tax-treatment-NSO.dtd">
<tp:taxon-treatment xmlns:tp="http://www.plazi.org/taxpub"><tp:treatment-meta><kwd-group><label>Taxon classification</label><kwd>
                <named-content content-type="kingdom">Animalia</named-content>
              </kwd><kwd>
                <named-content content-type="order">Coleoptera</named-content>
              </kwd><kwd>
                <named-content content-type="family">Cicindelidae</named-content>
              </kwd></kwd-group><mixed-citation publication-type="journal"><person-group><name><surname>Wang</surname><given-names>Ke-Yi</given-names></name><name><surname>Boetzl</surname><given-names>Fabian A.</given-names></name><name><surname>Wiesner</surname><given-names>Jürgen</given-names></name><name><surname>Li</surname><given-names>Cheng-De</given-names></name></person-group><article-title>﻿New records and revised distribution of tiger beetles in China (<tp:taxon-name><tp:taxon-name-part taxon-name-part-type="order">Coleoptera</tp:taxon-name-part></tp:taxon-name>, <tp:taxon-name><tp:taxon-name-part taxon-name-part-type="family">Cicindelidae</tp:taxon-name-part></tp:taxon-name>)</article-title><source>Zookeys</source><day>15</day><month>08</month><year>2024</year><volume>1210</volume><fpage>29</fpage><lpage>59</lpage><pub-id pub-id-type="doi">10.3897/zookeys.1210.127753</pub-id></mixed-citation></tp:treatment-meta><tp:nomenclature><label>﻿</label><tp:taxon-name><object-id xmlns:xlink="http://www.w3.org/1999/xlink" content-type="arpha" xlink:type="simple">8837F080-1B57-51C6-8715-AF0DC9F8206B</object-id><tp:taxon-name-part taxon-name-part-type="genus" reg="Cylindera">Cylindera</tp:taxon-name-part> (<tp:taxon-name-part taxon-name-part-type="subgenus" reg="Ifasina">Ifasina</tp:taxon-name-part>) <tp:taxon-name-part taxon-name-part-type="species" reg="lesnei">lesnei</tp:taxon-name-part></tp:taxon-name><tp:taxon-authority>(Babault, 1923)</tp:taxon-authority><xref ref-type="fig" rid="F6">Figs 6D</xref><xref ref-type="fig" rid="F7">, 7E</xref><tp:nomenclature-citation-list><tp:nomenclature-citation><tp:taxon-name>
                  <tp:taxon-name-part taxon-name-part-type="genus" reg="Cicindela">Cicindela</tp:taxon-name-part>
                  <tp:taxon-name-part taxon-name-part-type="species" reg="lesnei">lesnei</tp:taxon-name-part>
                </tp:taxon-name><comment>: Babaule 1923: 7.</comment></tp:nomenclature-citation><tp:nomenclature-citation><tp:taxon-name><tp:taxon-name-part taxon-name-part-type="genus" reg="Cylindera">Cylindera</tp:taxon-name-part> (<tp:taxon-name-part taxon-name-part-type="subgenus" reg="Ifasina">Ifasina</tp:taxon-name-part>) <tp:taxon-name-part taxon-name-part-type="species" reg="lesnei">lesnei</tp:taxon-name-part></tp:taxon-name><comment>: <xref ref-type="bibr" rid="B46">Shook and Wiesner 2006</xref>: 16; <xref ref-type="bibr" rid="B57">Wu 2011</xref>: 28.</comment></tp:nomenclature-citation></tp:nomenclature-citation-list></tp:nomenclature><tp:treatment-sec sec-type="Published data" id="SECID0ESABI"><title>Published data.</title><p>Guangdong (<xref ref-type="bibr" rid="B46">Shook and Wiesner 2006</xref>: 16; <xref ref-type="bibr" rid="B57">Wu 2011</xref>: 28).</p></tp:treatment-sec><tp:treatment-sec sec-type="New records" id="SECID0EABBI"><title>New records.</title><p>Hunan, Huitong, Raochong Village, <named-content xmlns:xlink="http://www.w3.org/1999/xlink" content-type="dwc:verbatimCoordinates" xlink:type="simple"><named-content content-type="geo-json" specific-use="{&#34;type&#34;:&#34;Point&#34;,&#34;coordinates&#34;:[109.845278,26.856389]}" id="NCID0EJBBI" xlink:type="simple">26°51'23"N, 109°50'43"E</named-content></named-content>, 650 m, leg. H.B. Liang, 21.vi.2015, 1 female (<named-content xmlns:xlink="http://www.w3.org/1999/xlink" content-type="dwc:institutional_code" xlink:title="Institute of Zoology, Chinese Academy of Sciences" xlink:href="http://grbio.org/institution/institute-zoology-chinese-academy-sciences" xlink:type="simple">IZCAS</named-content>).</p></tp:treatment-sec><tp:treatment-sec sec-type="distribution" id="SECID0ESBBI"><title>Distribution.</title><p>China (Hunan, Guangdong), Vietnam.</p></tp:treatment-sec><tp:treatment-sec sec-type="remarks" id="SECID0EXBBI"><title>Remarks.</title><p>New provincial record for Hunan.</p></tp:treatment-sec><tp:treatment-sec><!--Section generated to contain objects referenced in tp:taxon-treatment.--><fig id="F6" position="float" orientation="portrait"><object-id xmlns:xlink="http://www.w3.org/1999/xlink" content-type="doi" xlink:type="simple">10.3897/zookeys.1210.127753.figure6</object-id><object-id xmlns:xlink="http://www.w3.org/1999/xlink" content-type="arpha" xlink:type="simple">E8A71C25-82D0-5AAE-9E82-33FC3AC6191B</object-id><label>Figure 6.</label><caption><p>Habitus photographs <bold>A</bold><tp:taxon-name><tp:taxon-name-part taxon-name-part-type="genus" reg="Cylindera">Cylindera</tp:taxon-name-part> (<tp:taxon-name-part taxon-name-part-type="subgenus" reg="Eugrapha">Eugrapha</tp:taxon-name-part>) <tp:taxon-name-part taxon-name-part-type="species" reg="elisae">elisae</tp:taxon-name-part> <tp:taxon-name-part taxon-name-part-type="subspecies" reg="elisae">elisae</tp:taxon-name-part></tp:taxon-name> (Motschulsky, 1859) <bold>B</bold><tp:taxon-name><tp:taxon-name-part taxon-name-part-type="genus" reg="Cylindera">Cylindera</tp:taxon-name-part> (<tp:taxon-name-part taxon-name-part-type="subgenus" reg="Eugrapha">Eugrapha</tp:taxon-name-part>) <tp:taxon-name-part taxon-name-part-type="species" reg="sublacerata">sublacerata</tp:taxon-name-part> <tp:taxon-name-part taxon-name-part-type="subspecies" reg="vicaria">vicaria</tp:taxon-name-part></tp:taxon-name> (Semenov, 1895) <bold>C</bold><tp:taxon-name><tp:taxon-name-part taxon-name-part-type="genus" reg="Cylindera">Cylindera</tp:taxon-name-part> (<tp:taxon-name-part taxon-name-part-type="subgenus" reg="Ifasina">Ifasina</tp:taxon-name-part>) <tp:taxon-name-part taxon-name-part-type="species" reg="decolorata">decolorata</tp:taxon-name-part></tp:taxon-name> (Horn, 1907) <bold>D</bold><tp:taxon-name><tp:taxon-name-part taxon-name-part-type="genus" reg="Cylindera">Cylindera</tp:taxon-name-part> (<tp:taxon-name-part taxon-name-part-type="subgenus" reg="Ifasina">Ifasina</tp:taxon-name-part>) <tp:taxon-name-part taxon-name-part-type="species" reg="lesnei">lesnei</tp:taxon-name-part></tp:taxon-name> (Babault, 1923) <bold>E</bold><tp:taxon-name><tp:taxon-name-part taxon-name-part-type="genus" reg="Cylindera">Cylindera</tp:taxon-name-part> (<tp:taxon-name-part taxon-name-part-type="subgenus" reg="Ifasina">Ifasina</tp:taxon-name-part>) <tp:taxon-name-part taxon-name-part-type="species" reg="sikhimensis">sikhimensis</tp:taxon-name-part></tp:taxon-name> (Mandl, 1982) <bold>F</bold><tp:taxon-name><tp:taxon-name-part taxon-name-part-type="genus" reg="Lophyra">Lophyra</tp:taxon-name-part> (<tp:taxon-name-part taxon-name-part-type="subgenus" reg="Spilodia">Spilodia</tp:taxon-name-part>) <tp:taxon-name-part taxon-name-part-type="species" reg="lineifrons">lineifrons</tp:taxon-name-part></tp:taxon-name> (Chaudoir, 1865). Scale bars: 5 mm.</p></caption><graphic xmlns:xlink="http://www.w3.org/1999/xlink" xlink:href="zookeys-1210-029_article-127753__-g006.jpg" position="float" orientation="portrait" xlink:type="simple" id="oo_1114523.jpg"><uri content-type="original_file" xlink:type="simple">https://binary.pensoft.net/fig/1114523</uri></graphic></fig><fig id="F7" position="float" orientation="portrait"><object-id xmlns:xlink="http://www.w3.org/1999/xlink" content-type="doi" xlink:type="simple">10.3897/zookeys.1210.127753.figure7</object-id><object-id xmlns:xlink="http://www.w3.org/1999/xlink" content-type="arpha" xlink:type="simple">C20DD9E3-F23B-5D86-BC46-212413D5F5A6</object-id><label>Figure 7.</label><caption><p>Distribution maps. Green indicates records with previously known distribution based on published data, blue indicates new records, red stars indicate the collection sites of the examined specimens <bold>A</bold><tp:taxon-name><tp:taxon-name-part taxon-name-part-type="genus" reg="Cylindera">Cylindera</tp:taxon-name-part> (<tp:taxon-name-part taxon-name-part-type="subgenus" reg="Eugrapha">Eugrapha</tp:taxon-name-part>) <tp:taxon-name-part taxon-name-part-type="species" reg="elisae">elisae</tp:taxon-name-part> <tp:taxon-name-part taxon-name-part-type="subspecies" reg="elisae">elisae</tp:taxon-name-part></tp:taxon-name> (Motschulsky, 1859) <bold>B</bold><tp:taxon-name><tp:taxon-name-part taxon-name-part-type="genus" reg="Cylindera">Cylindera</tp:taxon-name-part> (<tp:taxon-name-part taxon-name-part-type="subgenus" reg="Eugrapha">Eugrapha</tp:taxon-name-part>) <tp:taxon-name-part taxon-name-part-type="species" reg="sublacerata">sublacerata</tp:taxon-name-part> <tp:taxon-name-part taxon-name-part-type="subspecies" reg="vicaria">vicaria</tp:taxon-name-part></tp:taxon-name> (Semenov, 1895) <bold>C</bold><tp:taxon-name><tp:taxon-name-part taxon-name-part-type="genus" reg="Cylindera">Cylindera</tp:taxon-name-part> (<tp:taxon-name-part taxon-name-part-type="subgenus" reg="Ifasina">Ifasina</tp:taxon-name-part>) <tp:taxon-name-part taxon-name-part-type="species" reg="decolorata">decolorata</tp:taxon-name-part></tp:taxon-name> (Horn, 1907) <bold>D</bold><tp:taxon-name><tp:taxon-name-part taxon-name-part-type="genus" reg="Cylindera">Cylindera</tp:taxon-name-part> (<tp:taxon-name-part taxon-name-part-type="subgenus" reg="Ifasina">Ifasina</tp:taxon-name-part>) <tp:taxon-name-part taxon-name-part-type="species" reg="kaleea">kaleea</tp:taxon-name-part> <tp:taxon-name-part taxon-name-part-type="subspecies" reg="kaleea">kaleea</tp:taxon-name-part></tp:taxon-name> (Bates, 1866) <bold>E</bold><tp:taxon-name><tp:taxon-name-part taxon-name-part-type="genus" reg="Cylindera">Cylindera</tp:taxon-name-part> (<tp:taxon-name-part taxon-name-part-type="subgenus" reg="Ifasina">Ifasina</tp:taxon-name-part>) <tp:taxon-name-part taxon-name-part-type="species" reg="lesnei">lesnei</tp:taxon-name-part></tp:taxon-name> (Babault, 1923) <bold>F</bold><tp:taxon-name><tp:taxon-name-part taxon-name-part-type="genus" reg="Cylindera">Cylindera</tp:taxon-name-part> (<tp:taxon-name-part taxon-name-part-type="subgenus" reg="Ifasina">Ifasina</tp:taxon-name-part>) <tp:taxon-name-part taxon-name-part-type="species" reg="sikhimensis">sikhimensis</tp:taxon-name-part></tp:taxon-name> (Mandl, 1982).</p></caption><graphic xmlns:xlink="http://www.w3.org/1999/xlink" xlink:href="zookeys-1210-029_article-127753__-g007.jpg" position="float" orientation="portrait" xlink:type="simple" id="oo_1114524.jpg"><uri content-type="original_file" xlink:type="simple">https://binary.pensoft.net/fig/1114524</uri></graphic></fig></tp:treatment-sec><ref-list><ref id="B46"><mixed-citation xmlns:xlink="http://www.w3.org/1999/xlink" xlink:type="simple"><person-group><name name-style="western"><surname>Shook</surname><given-names>G</given-names></name><name name-style="western"><surname>Wiesner</surname><given-names>J</given-names></name></person-group> (<year>2006</year>) <article-title>A list of the tiger beetles of China (<tp:taxon-name><tp:taxon-name-part taxon-name-part-type="order">Coleoptera</tp:taxon-name-part></tp:taxon-name>: <tp:taxon-name><tp:taxon-name-part taxon-name-part-type="family">Cicindelidae</tp:taxon-name-part></tp:taxon-name>).</article-title><source>Fauna of China</source><volume>5</volume>: <fpage>5</fpage>–<lpage>26</lpage>.</mixed-citation></ref><ref id="B57"><mixed-citation xmlns:xlink="http://www.w3.org/1999/xlink" xlink:type="simple"><person-group><name name-style="western"><surname>Wu</surname><given-names>XQ</given-names></name></person-group> (<year>2011</year>) <article-title>A revised list of the tiger beetles of China (<tp:taxon-name><tp:taxon-name-part taxon-name-part-type="order">Coleoptera</tp:taxon-name-part></tp:taxon-name>: <tp:taxon-name><tp:taxon-name-part taxon-name-part-type="family">Cicindelidae</tp:taxon-name-part></tp:taxon-name>).</article-title><source><tp:taxon-name><tp:taxon-name-part taxon-name-part-type="genus">Cicindela</tp:taxon-name-part></tp:taxon-name></source><volume>43</volume>(<issue>2</issue>): <fpage>21</fpage>–<lpage>43</lpage>.</mixed-citation></ref></ref-list></tp:taxon-treatment>
