# Supplementary material for: ﻿New records and revised distribution of tiger beetles in China (Coleoptera, Cicindelidae)
Source: Zookeys. 2024 Aug 15;1210:29–59. doi: 10.3897/zookeys.1210.127753 (PMC11342384; doi:10.3897/zookeys.1210.127753)
Supplement: XML Treatment for Therates biserratus [file zookeys.1210.127753-treatment23.xml]

<!DOCTYPE tp:taxon-treatment
  PUBLIC "-//TaxonX//DTD Taxonomic Treatment Publishing DTD v0 20100105//EN" "tax-treatment-NSO.dtd">
<tp:taxon-treatment xmlns:tp="http://www.plazi.org/taxpub"><tp:treatment-meta><kwd-group><label>Taxon classification</label><kwd>
                <named-content content-type="kingdom">Animalia</named-content>
              </kwd><kwd>
                <named-content content-type="order">Coleoptera</named-content>
              </kwd><kwd>
                <named-content content-type="family">Cicindelidae</named-content>
              </kwd></kwd-group><mixed-citation publication-type="journal"><person-group><name><surname>Wang</surname><given-names>Ke-Yi</given-names></name><name><surname>Boetzl</surname><given-names>Fabian A.</given-names></name><name><surname>Wiesner</surname><given-names>Jürgen</given-names></name><name><surname>Li</surname><given-names>Cheng-De</given-names></name></person-group><article-title>﻿New records and revised distribution of tiger beetles in China (<tp:taxon-name><tp:taxon-name-part taxon-name-part-type="order">Coleoptera</tp:taxon-name-part></tp:taxon-name>, <tp:taxon-name><tp:taxon-name-part taxon-name-part-type="family">Cicindelidae</tp:taxon-name-part></tp:taxon-name>)</article-title><source>Zookeys</source><day>15</day><month>08</month><year>2024</year><volume>1210</volume><fpage>29</fpage><lpage>59</lpage><pub-id pub-id-type="doi">10.3897/zookeys.1210.127753</pub-id></mixed-citation></tp:treatment-meta><tp:nomenclature><label>﻿</label><tp:taxon-name>
              <object-id xmlns:xlink="http://www.w3.org/1999/xlink" content-type="arpha" xlink:type="simple">2372F4D9-FAF2-56A2-8480-E62C2FA87D0E</object-id>
              <tp:taxon-name-part taxon-name-part-type="genus" reg="Therates">Therates</tp:taxon-name-part>
              <tp:taxon-name-part taxon-name-part-type="species" reg="biserratus">biserratus</tp:taxon-name-part>
            </tp:taxon-name><tp:taxon-authority>Tan, Mo &amp; Liang, 1991</tp:taxon-authority><xref ref-type="fig" rid="F8">Figs 8D</xref><xref ref-type="fig" rid="F9">, 9E</xref><tp:nomenclature-citation-list><tp:nomenclature-citation><tp:taxon-name>
                  <tp:taxon-name-part taxon-name-part-type="genus" reg="Therates">Therates</tp:taxon-name-part>
                  <tp:taxon-name-part taxon-name-part-type="species" reg="biserratus">biserratus</tp:taxon-name-part>
                </tp:taxon-name><comment>: <xref ref-type="bibr" rid="B48">Tan et al. 1991</xref>: 243; <xref ref-type="bibr" rid="B33">Matalin and Wiesner 2023</xref>: 414, 415.</comment></tp:nomenclature-citation></tp:nomenclature-citation-list></tp:nomenclature><tp:treatment-sec sec-type="Published data" id="SECID0EQJCI"><title>Published data.</title><p>Guizhou (Jiangkou; Yinjiang) (<xref ref-type="bibr" rid="B48">Tan et al. 1991</xref>: 243; <xref ref-type="bibr" rid="B33">Matalin and Wiesner 2023</xref>: 414, 415).</p></tp:treatment-sec><tp:treatment-sec sec-type="New records" id="SECID0E5JCI"><title>New records.</title><p>Guangxi, Jinxiu, Luoxiang, 400 m, leg. D.C. Yuan, 14.v.1999, 1 male (<named-content xmlns:xlink="http://www.w3.org/1999/xlink" content-type="dwc:institutional_code" xlink:title="Institute of Zoology, Chinese Academy of Sciences" xlink:href="http://grbio.org/institution/institute-zoology-chinese-academy-sciences" xlink:type="simple">IZCAS</named-content>); Jiangxi, Longnan, Mount Jiulian, leg. Y.W. Zhang, 14.vi.1975, 1 female (<named-content xmlns:xlink="http://www.w3.org/1999/xlink" content-type="dwc:institutional_code" xlink:title="Institute of Zoology, Chinese Academy of Sciences" xlink:href="http://grbio.org/institution/institute-zoology-chinese-academy-sciences" xlink:type="simple">IZCAS</named-content>).</p></tp:treatment-sec><tp:treatment-sec sec-type="distribution" id="SECID0EMKCI"><title>Distribution.</title><p>China (Guangxi, Jiangxi, Guizhou).</p></tp:treatment-sec><tp:treatment-sec sec-type="remarks" id="SECID0ERKCI"><title>Remarks.</title><p>New provincial record for Guangxi and Jiangxi.</p></tp:treatment-sec><tp:treatment-sec><!--Section generated to contain objects referenced in tp:taxon-treatment.--><fig id="F8" position="float" orientation="portrait"><object-id xmlns:xlink="http://www.w3.org/1999/xlink" content-type="doi" xlink:type="simple">10.3897/zookeys.1210.127753.figure8</object-id><object-id xmlns:xlink="http://www.w3.org/1999/xlink" content-type="arpha" xlink:type="simple">12EFB97F-F1DE-5B6E-91F5-F26044CE23F2</object-id><label>Figure 8.</label><caption><p>Habitus photographs <bold>A</bold><tp:taxon-name><tp:taxon-name-part taxon-name-part-type="genus" reg="Lophyra">Lophyra</tp:taxon-name-part> (<tp:taxon-name-part taxon-name-part-type="subgenus" reg="Spilodia">Spilodia</tp:taxon-name-part>) <tp:taxon-name-part taxon-name-part-type="species" reg="striolata">striolata</tp:taxon-name-part> <tp:taxon-name-part taxon-name-part-type="subspecies" reg="dorsolineolata">dorsolineolata</tp:taxon-name-part></tp:taxon-name> (Chevrolat, 1845) <bold>B</bold><italic><tp:taxon-name><tp:taxon-name-part taxon-name-part-type="genus" reg="Heptodonta">Heptodonta</tp:taxon-name-part><tp:taxon-name-part taxon-name-part-type="species" reg="pulchella">pulchella</tp:taxon-name-part></tp:taxon-name></italic> (Hope, 1831) <bold>C</bold><italic><tp:taxon-name><tp:taxon-name-part taxon-name-part-type="genus" reg="Pronyssiformia">Pronyssiformia</tp:taxon-name-part><tp:taxon-name-part taxon-name-part-type="species" reg="excoffieri">excoffieri</tp:taxon-name-part></tp:taxon-name></italic> (Fairmaire, 1897) <bold>D</bold><italic><tp:taxon-name><tp:taxon-name-part taxon-name-part-type="genus" reg="Therates">Therates</tp:taxon-name-part><tp:taxon-name-part taxon-name-part-type="species" reg="biserratus">biserratus</tp:taxon-name-part></tp:taxon-name></italic> Tan, Mo &amp; Liang, 1991 <bold>E</bold><italic><tp:taxon-name><tp:taxon-name-part taxon-name-part-type="genus" reg="Therates">Therates</tp:taxon-name-part><tp:taxon-name-part taxon-name-part-type="species" reg="guangdongensis">guangdongensis</tp:taxon-name-part></tp:taxon-name></italic> Wiesner, 2016 <bold>F</bold><italic><tp:taxon-name><tp:taxon-name-part taxon-name-part-type="genus" reg="Therates">Therates</tp:taxon-name-part><tp:taxon-name-part taxon-name-part-type="species" reg="hunanensis">hunanensis</tp:taxon-name-part></tp:taxon-name></italic> Matalin &amp; Wiesner, 2023. Scale bars: 5 mm.</p></caption><graphic xmlns:xlink="http://www.w3.org/1999/xlink" xlink:href="zookeys-1210-029_article-127753__-g008.jpg" position="float" orientation="portrait" xlink:type="simple" id="oo_1114525.jpg"><uri content-type="original_file" xlink:type="simple">https://binary.pensoft.net/fig/1114525</uri></graphic></fig><fig id="F9" position="float" orientation="portrait"><object-id xmlns:xlink="http://www.w3.org/1999/xlink" content-type="doi" xlink:type="simple">10.3897/zookeys.1210.127753.figure9</object-id><object-id xmlns:xlink="http://www.w3.org/1999/xlink" content-type="arpha" xlink:type="simple">6EF4FCA9-9D15-5C56-B356-7785770A3EC6</object-id><label>Figure 9.</label><caption><p>Distribution maps. Green indicates records with previously known distribution based on published data, blue indicates new records, red stars indicate the collection sites of the examined specimens <bold>A</bold><tp:taxon-name><tp:taxon-name-part taxon-name-part-type="genus" reg="Lophyra">Lophyra</tp:taxon-name-part> (<tp:taxon-name-part taxon-name-part-type="subgenus" reg="Spilodia">Spilodia</tp:taxon-name-part>) <tp:taxon-name-part taxon-name-part-type="species" reg="lineifrons">lineifrons</tp:taxon-name-part></tp:taxon-name> (Chaudoir, 1865) <bold>B</bold><tp:taxon-name><tp:taxon-name-part taxon-name-part-type="genus" reg="Lophyra">Lophyra</tp:taxon-name-part> (<tp:taxon-name-part taxon-name-part-type="subgenus" reg="Spilodia">Spilodia</tp:taxon-name-part>) <tp:taxon-name-part taxon-name-part-type="species" reg="striolata">striolata</tp:taxon-name-part> <tp:taxon-name-part taxon-name-part-type="subspecies" reg="dorsolineolata">dorsolineolata</tp:taxon-name-part></tp:taxon-name> (Chevrolat, 1845) <bold>C</bold><italic><tp:taxon-name><tp:taxon-name-part taxon-name-part-type="genus" reg="Heptodonta">Heptodonta</tp:taxon-name-part><tp:taxon-name-part taxon-name-part-type="species" reg="pulchella">pulchella</tp:taxon-name-part></tp:taxon-name></italic> (Hope, 1831) <bold>D</bold><italic><tp:taxon-name><tp:taxon-name-part taxon-name-part-type="genus" reg="Pronyssiformia">Pronyssiformia</tp:taxon-name-part><tp:taxon-name-part taxon-name-part-type="species" reg="excoffieri">excoffieri</tp:taxon-name-part></tp:taxon-name></italic> (Fairmaire, 1897) <bold>E</bold><italic><tp:taxon-name><tp:taxon-name-part taxon-name-part-type="genus" reg="Therates">Therates</tp:taxon-name-part><tp:taxon-name-part taxon-name-part-type="species" reg="biserratus">biserratus</tp:taxon-name-part></tp:taxon-name></italic> Tan, Mo &amp; Liang, 1991 <bold>F</bold><italic><tp:taxon-name><tp:taxon-name-part taxon-name-part-type="genus" reg="Therates">Therates</tp:taxon-name-part><tp:taxon-name-part taxon-name-part-type="species" reg="guangdongensis">guangdongensis</tp:taxon-name-part></tp:taxon-name></italic> Wiesner, 2016.</p></caption><graphic xmlns:xlink="http://www.w3.org/1999/xlink" xlink:href="zookeys-1210-029_article-127753__-g009.jpg" position="float" orientation="portrait" xlink:type="simple" id="oo_1114526.jpg"><uri content-type="original_file" xlink:type="simple">https://binary.pensoft.net/fig/1114526</uri></graphic></fig></tp:treatment-sec><ref-list><ref id="B48"><mixed-citation xmlns:xlink="http://www.w3.org/1999/xlink" xlink:type="simple"><person-group><name name-style="western"><surname>Tan</surname><given-names>JJ</given-names></name><name name-style="western"><surname>Mo</surname><given-names>W</given-names></name><name name-style="western"><surname>Liang</surname><given-names>C</given-names></name></person-group> (<year>1991</year>) <article-title>A new species of genus <italic><tp:taxon-name><tp:taxon-name-part taxon-name-part-type="genus">Therates</tp:taxon-name-part></tp:taxon-name></italic> Latreille from Guizhou province, China (<tp:taxon-name><tp:taxon-name-part taxon-name-part-type="order">Coleoptera</tp:taxon-name-part></tp:taxon-name>: <tp:taxon-name><tp:taxon-name-part taxon-name-part-type="family">Cicindelidae</tp:taxon-name-part></tp:taxon-name>).</article-title><source>Sinozoologia</source><volume>5</volume>(<issue>8</issue>): <fpage>243</fpage>–<lpage>245</lpage>.</mixed-citation></ref><ref id="B33"><mixed-citation xmlns:xlink="http://www.w3.org/1999/xlink" xlink:type="simple"><person-group><name name-style="western"><surname>Matalin</surname><given-names>AV</given-names></name><name name-style="western"><surname>Wiesner</surname><given-names>J</given-names></name></person-group> (<year>2023</year>) <article-title>Revision of the <italic><tp:taxon-name><tp:taxon-name-part taxon-name-part-type="genus">Therates</tp:taxon-name-part><tp:taxon-name-part taxon-name-part-type="species">fruhstorferi</tp:taxon-name-part></tp:taxon-name></italic> complex (<tp:taxon-name><tp:taxon-name-part taxon-name-part-type="order">Coleoptera</tp:taxon-name-part></tp:taxon-name>, <tp:taxon-name><tp:taxon-name-part taxon-name-part-type="family">Cicindelidae</tp:taxon-name-part></tp:taxon-name>).</article-title><source>Zootaxa</source><volume>5256</volume>(<issue>5</issue>): <fpage>401</fpage>–<lpage>433</lpage>. <ext-link xlink:href="10.11646/zootaxa.5256.5.1" ext-link-type="doi" xlink:type="simple">https://doi.org/10.11646/zootaxa.5256.5.1</ext-link></mixed-citation></ref></ref-list></tp:taxon-treatment>
