# Supplementary material for: ﻿New records and revised distribution of tiger beetles in China (Coleoptera, Cicindelidae)
Source: Zookeys. 2024 Aug 15;1210:29–59. doi: 10.3897/zookeys.1210.127753 (PMC11342384; doi:10.3897/zookeys.1210.127753)
Supplement: XML Treatment for Neocollyris (Neocollyris) saphyrina [file zookeys.1210.127753-treatment29.xml]

<!DOCTYPE tp:taxon-treatment
  PUBLIC "-//TaxonX//DTD Taxonomic Treatment Publishing DTD v0 20100105//EN" "tax-treatment-NSO.dtd">
<tp:taxon-treatment xmlns:tp="http://www.plazi.org/taxpub"><tp:treatment-meta><kwd-group><label>Taxon classification</label><kwd>
                <named-content content-type="kingdom">Animalia</named-content>
              </kwd><kwd>
                <named-content content-type="order">Coleoptera</named-content>
              </kwd><kwd>
                <named-content content-type="family">Cicindelidae</named-content>
              </kwd></kwd-group><mixed-citation publication-type="journal"><person-group><name><surname>Wang</surname><given-names>Ke-Yi</given-names></name><name><surname>Boetzl</surname><given-names>Fabian A.</given-names></name><name><surname>Wiesner</surname><given-names>Jürgen</given-names></name><name><surname>Li</surname><given-names>Cheng-De</given-names></name></person-group><article-title>﻿New records and revised distribution of tiger beetles in China (<tp:taxon-name><tp:taxon-name-part taxon-name-part-type="order">Coleoptera</tp:taxon-name-part></tp:taxon-name>, <tp:taxon-name><tp:taxon-name-part taxon-name-part-type="family">Cicindelidae</tp:taxon-name-part></tp:taxon-name>)</article-title><source>Zookeys</source><day>15</day><month>08</month><year>2024</year><volume>1210</volume><fpage>29</fpage><lpage>59</lpage><pub-id pub-id-type="doi">10.3897/zookeys.1210.127753</pub-id></mixed-citation></tp:treatment-meta><tp:nomenclature><label>﻿</label><tp:taxon-name><object-id xmlns:xlink="http://www.w3.org/1999/xlink" content-type="arpha" xlink:type="simple">0CE91972-50F1-59BC-AD70-80A4102278E8</object-id><tp:taxon-name-part taxon-name-part-type="genus" reg="Neocollyris">Neocollyris</tp:taxon-name-part> (<tp:taxon-name-part taxon-name-part-type="subgenus" reg="Neocollyris">Neocollyris</tp:taxon-name-part>) <tp:taxon-name-part taxon-name-part-type="species" reg="saphyrina">saphyrina</tp:taxon-name-part></tp:taxon-name><tp:taxon-authority>(Chaudoir, 1850)</tp:taxon-authority><xref ref-type="fig" rid="F10">Figs 10D</xref><xref ref-type="fig" rid="F11">, 11E</xref><tp:nomenclature-citation-list><tp:nomenclature-citation><tp:taxon-name><tp:taxon-name-part taxon-name-part-type="genus" reg="Neocollyris">Neocollyris</tp:taxon-name-part> (<tp:taxon-name-part taxon-name-part-type="subgenus" reg="Neocollyris">Neocollyris</tp:taxon-name-part>) <tp:taxon-name-part taxon-name-part-type="species" reg="saphyrina">saphyrina</tp:taxon-name-part></tp:taxon-name><comment>: <xref ref-type="bibr" rid="B26">Li and Chen 1993</xref>: 102.</comment></tp:nomenclature-citation></tp:nomenclature-citation-list></tp:nomenclature><tp:treatment-sec sec-type="Published data" id="SECID0EAFDI"><title>Published data.</title><p>?Yunnan (<xref ref-type="bibr" rid="B26">Li and Chen 1993</xref>: 102), ?Sichuan (Xichang) (<xref ref-type="bibr" rid="B26">Li and Chen 1993</xref>: 102).</p></tp:treatment-sec><tp:treatment-sec sec-type="New records" id="SECID0EOFDI"><title>New records.</title><p>Xizang, Shigatse, Gyirong, 2400 m, leg. F.S. Huang, 22.vii.1975, 1 female (<named-content xmlns:xlink="http://www.w3.org/1999/xlink" content-type="dwc:institutional_code" xlink:title="Institute of Zoology, Chinese Academy of Sciences" xlink:href="http://grbio.org/institution/institute-zoology-chinese-academy-sciences" xlink:type="simple">IZCAS</named-content>).</p></tp:treatment-sec><tp:treatment-sec sec-type="distribution" id="SECID0EYFDI"><title>Distribution.</title><p>China (Xizang, ?Yunnan, ?Sichuan), India, Myanmar, Laos, Nepal, Bhutan, Bangladesh, Thailand, Indonesia.</p></tp:treatment-sec><tp:treatment-sec sec-type="remarks" id="SECID0E4FDI"><title>Remarks.</title><p>Gyirong borders Nepal, from where <italic><tp:taxon-name><tp:taxon-name-part taxon-name-part-type="genus" reg="Neocollyris">N.</tp:taxon-name-part><tp:taxon-name-part taxon-name-part-type="species" reg="saphyrina">saphyrina</tp:taxon-name-part></tp:taxon-name></italic> was previously known. <xref ref-type="bibr" rid="B46">Shook and Wiesner (2006)</xref> indicated that records included by <xref ref-type="bibr" rid="B26">Li and Chen (1993)</xref> for <tp:taxon-name><tp:taxon-name-part taxon-name-part-type="genus" reg="Neocollyris">N.</tp:taxon-name-part> (<tp:taxon-name-part taxon-name-part-type="subgenus" reg="Neocollyris">N.</tp:taxon-name-part>) <tp:taxon-name-part taxon-name-part-type="species" reg="saphyrina">saphyrina</tp:taxon-name-part></tp:taxon-name> in Yunnan and Sichuan (Xichang) required confirmation. The location reported here, Gyirong, is far from Yunnan and Sichuan, and the closest confirmed distribution of <tp:taxon-name><tp:taxon-name-part taxon-name-part-type="genus" reg="Neocollyris">N.</tp:taxon-name-part> (<tp:taxon-name-part taxon-name-part-type="subgenus" reg="Neocollyris">N.</tp:taxon-name-part>) <tp:taxon-name-part taxon-name-part-type="species" reg="saphyrina">saphyrina</tp:taxon-name-part></tp:taxon-name> to Yunnan and Sichuan is in Cambodia and Laos, but with some similar species present in this area, the records for Yunnan and Sichuan still need to be re-examined. We restore the record of <tp:taxon-name><tp:taxon-name-part taxon-name-part-type="genus" reg="Neocollyris">N.</tp:taxon-name-part> (<tp:taxon-name-part taxon-name-part-type="subgenus" reg="Neocollyris">N.</tp:taxon-name-part>) <tp:taxon-name-part taxon-name-part-type="species" reg="saphyrina">saphyrina</tp:taxon-name-part></tp:taxon-name> for China with a new provincial record for Xizang.</p></tp:treatment-sec><tp:treatment-sec><!--Section generated to contain objects referenced in tp:taxon-treatment.--><fig id="F10" position="float" orientation="portrait"><object-id xmlns:xlink="http://www.w3.org/1999/xlink" content-type="doi" xlink:type="simple">10.3897/zookeys.1210.127753.figure10</object-id><object-id xmlns:xlink="http://www.w3.org/1999/xlink" content-type="arpha" xlink:type="simple">ED2D4C8F-2727-5C2D-8DC8-7A5FAA68C9FC</object-id><label>Figure 10.</label><caption><p>Habitus photographs <bold>A</bold><italic><tp:taxon-name><tp:taxon-name-part taxon-name-part-type="genus" reg="Therates">Therates</tp:taxon-name-part><tp:taxon-name-part taxon-name-part-type="species" reg="probsti">probsti</tp:taxon-name-part></tp:taxon-name></italic> Wiesner, 1988 <bold>B</bold><italic><tp:taxon-name><tp:taxon-name-part taxon-name-part-type="genus" reg="Therates">Therates</tp:taxon-name-part><tp:taxon-name-part taxon-name-part-type="species" reg="turnai">turnai</tp:taxon-name-part></tp:taxon-name></italic> Wiesner, 2015 <bold>C</bold><tp:taxon-name><tp:taxon-name-part taxon-name-part-type="genus" reg="Neocollyris">Neocollyris</tp:taxon-name-part> (<tp:taxon-name-part taxon-name-part-type="subgenus" reg="Isocollyris">Isocollyris</tp:taxon-name-part>) <tp:taxon-name-part taxon-name-part-type="species" reg="grandivadosa">grandivadosa</tp:taxon-name-part></tp:taxon-name> (Horn, 1935) <bold>D</bold><tp:taxon-name><tp:taxon-name-part taxon-name-part-type="genus" reg="Neocollyris">Neocollyris</tp:taxon-name-part> (<tp:taxon-name-part taxon-name-part-type="subgenus" reg="Neocollyris">Neocollyris</tp:taxon-name-part>) <tp:taxon-name-part taxon-name-part-type="species" reg="saphyrina">saphyrina</tp:taxon-name-part></tp:taxon-name> (Chaudoir, 1850) <bold>E</bold><tp:taxon-name><tp:taxon-name-part taxon-name-part-type="genus" reg="Neocollyris">Neocollyris</tp:taxon-name-part> (<tp:taxon-name-part taxon-name-part-type="subgenus" reg="Pachycollyris">Pachycollyris</tp:taxon-name-part>) <tp:taxon-name-part taxon-name-part-type="species" reg="bicolor">bicolor</tp:taxon-name-part></tp:taxon-name> (Horn, 1902) <bold>F</bold><tp:taxon-name><tp:taxon-name-part taxon-name-part-type="genus" reg="Neocollyris">Neocollyris</tp:taxon-name-part> (<tp:taxon-name-part taxon-name-part-type="subgenus" reg="Pachycollyris">Pachycollyris</tp:taxon-name-part>) <tp:taxon-name-part taxon-name-part-type="species" reg="mouhotii">mouhotii</tp:taxon-name-part> <tp:taxon-name-part taxon-name-part-type="subspecies" reg="nagaii">nagaii</tp:taxon-name-part></tp:taxon-name> Naviaux &amp; Sawada, 1992. Scale bars: 5 mm.</p></caption><graphic xmlns:xlink="http://www.w3.org/1999/xlink" xlink:href="zookeys-1210-029_article-127753__-g010.jpg" position="float" orientation="portrait" xlink:type="simple" id="oo_1114527.jpg"><uri content-type="original_file" xlink:type="simple">https://binary.pensoft.net/fig/1114527</uri></graphic></fig><fig id="F11" position="float" orientation="portrait"><object-id xmlns:xlink="http://www.w3.org/1999/xlink" content-type="doi" xlink:type="simple">10.3897/zookeys.1210.127753.figure11</object-id><object-id xmlns:xlink="http://www.w3.org/1999/xlink" content-type="arpha" xlink:type="simple">55FC35E6-984F-5517-9774-C5A1EBBCFD43</object-id><label>Figure 11.</label><caption><p>Distribution maps. Green indicates records with previously known distribution based on published data, blue indicates new records, red stars indicate the collection sites of the examined specimens <bold>A</bold><italic><tp:taxon-name><tp:taxon-name-part taxon-name-part-type="genus" reg="Therates">Therates</tp:taxon-name-part><tp:taxon-name-part taxon-name-part-type="species" reg="hunanensis">hunanensis</tp:taxon-name-part></tp:taxon-name></italic> Matalin &amp; Wiesner, 2023 <bold>B</bold><italic><tp:taxon-name><tp:taxon-name-part taxon-name-part-type="genus" reg="Therates">Therates</tp:taxon-name-part><tp:taxon-name-part taxon-name-part-type="species" reg="probsti">probsti</tp:taxon-name-part></tp:taxon-name></italic> Wiesner, 1988 <bold>C</bold><italic><tp:taxon-name><tp:taxon-name-part taxon-name-part-type="genus" reg="Therates">Therates</tp:taxon-name-part><tp:taxon-name-part taxon-name-part-type="species" reg="turnai">turnai</tp:taxon-name-part></tp:taxon-name></italic> Wiesner, 2015 <bold>D</bold><tp:taxon-name><tp:taxon-name-part taxon-name-part-type="genus" reg="Neocollyris">Neocollyris</tp:taxon-name-part> (<tp:taxon-name-part taxon-name-part-type="subgenus" reg="Isocollyris">Isocollyris</tp:taxon-name-part>) <tp:taxon-name-part taxon-name-part-type="species" reg="grandivadosa">grandivadosa</tp:taxon-name-part></tp:taxon-name> (Horn, 1935) <bold>E</bold><tp:taxon-name><tp:taxon-name-part taxon-name-part-type="genus" reg="Neocollyris">Neocollyris</tp:taxon-name-part> (<tp:taxon-name-part taxon-name-part-type="subgenus" reg="Neocollyris">Neocollyris</tp:taxon-name-part>) <tp:taxon-name-part taxon-name-part-type="species" reg="saphyrina">saphyrina</tp:taxon-name-part></tp:taxon-name> (Chaudoir, 1850) <bold>F</bold><tp:taxon-name><tp:taxon-name-part taxon-name-part-type="genus" reg="Neocollyris">Neocollyris</tp:taxon-name-part> (<tp:taxon-name-part taxon-name-part-type="subgenus" reg="Pachycollyris">Pachycollyris</tp:taxon-name-part>) <tp:taxon-name-part taxon-name-part-type="species" reg="bicolor">bicolor</tp:taxon-name-part></tp:taxon-name> (Horn, 1902).</p></caption><graphic xmlns:xlink="http://www.w3.org/1999/xlink" xlink:href="zookeys-1210-029_article-127753__-g011.jpg" position="float" orientation="portrait" xlink:type="simple" id="oo_1114528.jpg"><uri content-type="original_file" xlink:type="simple">https://binary.pensoft.net/fig/1114528</uri></graphic></fig></tp:treatment-sec><ref-list><ref id="B26"><mixed-citation xmlns:xlink="http://www.w3.org/1999/xlink" xlink:type="simple"><person-group><name name-style="western"><surname>Li</surname><given-names>J</given-names></name><name name-style="western"><surname>Chen</surname><given-names>P</given-names></name></person-group> (<year>1993</year>) <source>Studies on Fauna and Ecogeography of Soil Animal.</source><publisher-name>Northwest Normal University Press</publisher-name>, <publisher-loc>Gansu</publisher-loc>, <size units="page">265 pp</size>.</mixed-citation></ref><ref id="B46"><mixed-citation xmlns:xlink="http://www.w3.org/1999/xlink" xlink:type="simple"><person-group><name name-style="western"><surname>Shook</surname><given-names>G</given-names></name><name name-style="western"><surname>Wiesner</surname><given-names>J</given-names></name></person-group> (<year>2006</year>) <article-title>A list of the tiger beetles of China (<tp:taxon-name><tp:taxon-name-part taxon-name-part-type="order">Coleoptera</tp:taxon-name-part></tp:taxon-name>: <tp:taxon-name><tp:taxon-name-part taxon-name-part-type="family">Cicindelidae</tp:taxon-name-part></tp:taxon-name>).</article-title><source>Fauna of China</source><volume>5</volume>: <fpage>5</fpage>–<lpage>26</lpage>.</mixed-citation></ref></ref-list></tp:taxon-treatment>
