# Supplementary material for: ﻿New records and revised distribution of tiger beetles in China (Coleoptera, Cicindelidae)
Source: Zookeys. 2024 Aug 15;1210:29–59. doi: 10.3897/zookeys.1210.127753 (PMC11342384; doi:10.3897/zookeys.1210.127753)
Supplement: XML Treatment for Neocollyris (Pachycollyris) mouhotiinagaii [file zookeys.1210.127753-treatment31.xml]

<!DOCTYPE tp:taxon-treatment
  PUBLIC "-//TaxonX//DTD Taxonomic Treatment Publishing DTD v0 20100105//EN" "tax-treatment-NSO.dtd">
<tp:taxon-treatment xmlns:tp="http://www.plazi.org/taxpub"><tp:treatment-meta><kwd-group><label>Taxon classification</label><kwd>
                <named-content content-type="kingdom">Animalia</named-content>
              </kwd><kwd>
                <named-content content-type="order">Coleoptera</named-content>
              </kwd><kwd>
                <named-content content-type="family">Cicindelidae</named-content>
              </kwd></kwd-group><mixed-citation publication-type="journal"><person-group><name><surname>Wang</surname><given-names>Ke-Yi</given-names></name><name><surname>Boetzl</surname><given-names>Fabian A.</given-names></name><name><surname>Wiesner</surname><given-names>Jürgen</given-names></name><name><surname>Li</surname><given-names>Cheng-De</given-names></name></person-group><article-title>﻿New records and revised distribution of tiger beetles in China (<tp:taxon-name><tp:taxon-name-part taxon-name-part-type="order">Coleoptera</tp:taxon-name-part></tp:taxon-name>, <tp:taxon-name><tp:taxon-name-part taxon-name-part-type="family">Cicindelidae</tp:taxon-name-part></tp:taxon-name>)</article-title><source>Zookeys</source><day>15</day><month>08</month><year>2024</year><volume>1210</volume><fpage>29</fpage><lpage>59</lpage><pub-id pub-id-type="doi">10.3897/zookeys.1210.127753</pub-id></mixed-citation></tp:treatment-meta><tp:nomenclature><label>﻿</label><tp:taxon-name><object-id xmlns:xlink="http://www.w3.org/1999/xlink" content-type="arpha" xlink:type="simple">D4481CB0-AC7A-50FF-AC02-768F77BB4861</object-id><tp:taxon-name-part taxon-name-part-type="genus" reg="Neocollyris">Neocollyris</tp:taxon-name-part> (<tp:taxon-name-part taxon-name-part-type="subgenus" reg="Pachycollyris">Pachycollyris</tp:taxon-name-part>) <tp:taxon-name-part taxon-name-part-type="species" reg="mouhotii">mouhotii</tp:taxon-name-part><tp:taxon-name-part taxon-name-part-type="subspecies" reg="nagaii">nagaii</tp:taxon-name-part></tp:taxon-name><tp:taxon-authority>Naviaux &amp; Sawada, 1992</tp:taxon-authority><xref ref-type="fig" rid="F10">Figs 10F</xref><xref ref-type="fig" rid="F13">, 13A</xref><tp:nomenclature-citation-list><tp:nomenclature-citation><tp:taxon-name>
                  <tp:taxon-name-part taxon-name-part-type="genus" reg="Neocollyris">Neocollyris</tp:taxon-name-part>
                  <tp:taxon-name-part taxon-name-part-type="species" reg="mouhotii">mouhotii</tp:taxon-name-part>
                  <tp:taxon-name-part taxon-name-part-type="subspecies" reg="nagaii">nagaii</tp:taxon-name-part>
                </tp:taxon-name><comment>: <xref ref-type="bibr" rid="B43">Naviaux and Sawada 1992</xref>: 46, 47, 48.</comment></tp:nomenclature-citation><tp:nomenclature-citation><tp:taxon-name><tp:taxon-name-part taxon-name-part-type="genus" reg="Neocollyris">Neocollyris</tp:taxon-name-part> (<tp:taxon-name-part taxon-name-part-type="subgenus" reg="Pachycollyris">Pachycollyris</tp:taxon-name-part>) <tp:taxon-name-part taxon-name-part-type="species" reg="mouhotii">mouhotii</tp:taxon-name-part> <tp:taxon-name-part taxon-name-part-type="subspecies" reg="nagaii">nagaii</tp:taxon-name-part></tp:taxon-name><comment>: <xref ref-type="bibr" rid="B40">Naviaux 1995</xref>: 267.</comment></tp:nomenclature-citation></tp:nomenclature-citation-list></tp:nomenclature><tp:treatment-sec sec-type="New records" id="SECID0EVPDI"><title>New records.</title><p>Hainan, Baisha County, Yinggeling, <named-content xmlns:xlink="http://www.w3.org/1999/xlink" content-type="dwc:verbatimCoordinates" xlink:type="simple"><named-content content-type="geo-json" specific-use="{&#34;type&#34;:&#34;Point&#34;,&#34;coordinates&#34;:[109.338333,18.991111]}" id="NCID0E5PDI" xlink:type="simple">18°59'28"N, 109°20'18"E</named-content></named-content>, leg. M.Y. Lin, 14.vi.2010, 1 female (<named-content xmlns:xlink="http://www.w3.org/1999/xlink" content-type="dwc:institutional_code" xlink:title="Institute of Zoology, Chinese Academy of Sciences" xlink:href="http://grbio.org/institution/institute-zoology-chinese-academy-sciences" xlink:type="simple">IZCAS</named-content>).</p></tp:treatment-sec><tp:treatment-sec sec-type="distribution" id="SECID0EHQDI"><title>Distribution.</title><p>China (Hainan), Vietnam.</p></tp:treatment-sec><tp:treatment-sec sec-type="remarks" id="SECID0EMQDI"><title>Remarks.</title><p>New state record for China and new provincial record for Hainan.</p></tp:treatment-sec><tp:treatment-sec><!--Section generated to contain objects referenced in tp:taxon-treatment.--><fig id="F10" position="float" orientation="portrait"><object-id xmlns:xlink="http://www.w3.org/1999/xlink" content-type="doi" xlink:type="simple">10.3897/zookeys.1210.127753.figure10</object-id><object-id xmlns:xlink="http://www.w3.org/1999/xlink" content-type="arpha" xlink:type="simple">ED2D4C8F-2727-5C2D-8DC8-7A5FAA68C9FC</object-id><label>Figure 10.</label><caption><p>Habitus photographs <bold>A</bold><italic><tp:taxon-name><tp:taxon-name-part taxon-name-part-type="genus" reg="Therates">Therates</tp:taxon-name-part><tp:taxon-name-part taxon-name-part-type="species" reg="probsti">probsti</tp:taxon-name-part></tp:taxon-name></italic> Wiesner, 1988 <bold>B</bold><italic><tp:taxon-name><tp:taxon-name-part taxon-name-part-type="genus" reg="Therates">Therates</tp:taxon-name-part><tp:taxon-name-part taxon-name-part-type="species" reg="turnai">turnai</tp:taxon-name-part></tp:taxon-name></italic> Wiesner, 2015 <bold>C</bold><tp:taxon-name><tp:taxon-name-part taxon-name-part-type="genus" reg="Neocollyris">Neocollyris</tp:taxon-name-part> (<tp:taxon-name-part taxon-name-part-type="subgenus" reg="Isocollyris">Isocollyris</tp:taxon-name-part>) <tp:taxon-name-part taxon-name-part-type="species" reg="grandivadosa">grandivadosa</tp:taxon-name-part></tp:taxon-name> (Horn, 1935) <bold>D</bold><tp:taxon-name><tp:taxon-name-part taxon-name-part-type="genus" reg="Neocollyris">Neocollyris</tp:taxon-name-part> (<tp:taxon-name-part taxon-name-part-type="subgenus" reg="Neocollyris">Neocollyris</tp:taxon-name-part>) <tp:taxon-name-part taxon-name-part-type="species" reg="saphyrina">saphyrina</tp:taxon-name-part></tp:taxon-name> (Chaudoir, 1850) <bold>E</bold><tp:taxon-name><tp:taxon-name-part taxon-name-part-type="genus" reg="Neocollyris">Neocollyris</tp:taxon-name-part> (<tp:taxon-name-part taxon-name-part-type="subgenus" reg="Pachycollyris">Pachycollyris</tp:taxon-name-part>) <tp:taxon-name-part taxon-name-part-type="species" reg="bicolor">bicolor</tp:taxon-name-part></tp:taxon-name> (Horn, 1902) <bold>F</bold><tp:taxon-name><tp:taxon-name-part taxon-name-part-type="genus" reg="Neocollyris">Neocollyris</tp:taxon-name-part> (<tp:taxon-name-part taxon-name-part-type="subgenus" reg="Pachycollyris">Pachycollyris</tp:taxon-name-part>) <tp:taxon-name-part taxon-name-part-type="species" reg="mouhotii">mouhotii</tp:taxon-name-part> <tp:taxon-name-part taxon-name-part-type="subspecies" reg="nagaii">nagaii</tp:taxon-name-part></tp:taxon-name> Naviaux &amp; Sawada, 1992. Scale bars: 5 mm.</p></caption><graphic xmlns:xlink="http://www.w3.org/1999/xlink" xlink:href="zookeys-1210-029_article-127753__-g010.jpg" position="float" orientation="portrait" xlink:type="simple" id="oo_1114527.jpg"><uri content-type="original_file" xlink:type="simple">https://binary.pensoft.net/fig/1114527</uri></graphic></fig><fig id="F13" position="float" orientation="portrait"><object-id xmlns:xlink="http://www.w3.org/1999/xlink" content-type="doi" xlink:type="simple">10.3897/zookeys.1210.127753.figure13</object-id><object-id xmlns:xlink="http://www.w3.org/1999/xlink" content-type="arpha" xlink:type="simple">9AAC3196-8DC2-5617-BF46-5013D5C4A806</object-id><label>Figure 13.</label><caption><p>Distribution maps. Green indicates records with previously known distribution based on published data, blue indicates new records, red stars indicate the collection sites of the examined specimens <bold>A</bold><tp:taxon-name><tp:taxon-name-part taxon-name-part-type="genus" reg="Neocollyris">Neocollyris</tp:taxon-name-part> (<tp:taxon-name-part taxon-name-part-type="subgenus" reg="Pachycollyris">Pachycollyris</tp:taxon-name-part>) <tp:taxon-name-part taxon-name-part-type="species" reg="mouhotii">mouhotii</tp:taxon-name-part> <tp:taxon-name-part taxon-name-part-type="subspecies" reg="nagaii">nagaii</tp:taxon-name-part></tp:taxon-name> Naviaux &amp; Sawada, 1992 <bold>B</bold><tp:taxon-name><tp:taxon-name-part taxon-name-part-type="genus" reg="Neocollyris">Neocollyris</tp:taxon-name-part> (<tp:taxon-name-part taxon-name-part-type="subgenus" reg="Pachycollyris">Pachycollyris</tp:taxon-name-part>) <tp:taxon-name-part taxon-name-part-type="species" reg="sawadai">sawadai</tp:taxon-name-part></tp:taxon-name> Naviaux, 1991 <bold>C</bold><tp:taxon-name><tp:taxon-name-part taxon-name-part-type="genus" reg="Neocollyris">Neocollyris</tp:taxon-name-part> (<tp:taxon-name-part taxon-name-part-type="subgenus" reg="Pachycollyris">Pachycollyris</tp:taxon-name-part>) <tp:taxon-name-part taxon-name-part-type="species" reg="strangulata">strangulata</tp:taxon-name-part></tp:taxon-name> Naviaux, 1991 <bold>D</bold><tp:taxon-name><tp:taxon-name-part taxon-name-part-type="genus" reg="Neocollyris">Neocollyris</tp:taxon-name-part> (<tp:taxon-name-part taxon-name-part-type="subgenus" reg="Pachycollyris">Pachycollyris</tp:taxon-name-part>) <tp:taxon-name-part taxon-name-part-type="species" reg="tricolor">tricolor</tp:taxon-name-part></tp:taxon-name> Naviaux, 1991 <bold>E</bold><tp:taxon-name><tp:taxon-name-part taxon-name-part-type="genus" reg="Neocollyris">Neocollyris</tp:taxon-name-part> (<tp:taxon-name-part taxon-name-part-type="subgenus" reg="Pachycollyris">Pachycollyris</tp:taxon-name-part>) <tp:taxon-name-part taxon-name-part-type="species" reg="vitalisi">vitalisi</tp:taxon-name-part></tp:taxon-name> (Horn, 1924).</p></caption><graphic xmlns:xlink="http://www.w3.org/1999/xlink" xlink:href="zookeys-1210-029_article-127753__-g013.jpg" position="float" orientation="portrait" xlink:type="simple" id="oo_1114530.jpg"><uri content-type="original_file" xlink:type="simple">https://binary.pensoft.net/fig/1114530</uri></graphic></fig></tp:treatment-sec><ref-list><ref id="B43"><mixed-citation xmlns:xlink="http://www.w3.org/1999/xlink" xlink:type="simple"><person-group><name name-style="western"><surname>Naviaux</surname><given-names>R</given-names></name><name name-style="western"><surname>Sawada</surname><given-names>H</given-names></name></person-group> (<year>1992</year>) <article-title>Un <italic><tp:taxon-name><tp:taxon-name-part taxon-name-part-type="genus">Neocollyris</tp:taxon-name-part></tp:taxon-name></italic> intéressant du Vietnam: <italic><tp:taxon-name><tp:taxon-name-part taxon-name-part-type="genus">N.</tp:taxon-name-part><tp:taxon-name-part taxon-name-part-type="species">mouhoti</tp:taxon-name-part><tp:taxon-name-part taxon-name-part-type="subspecies">nagaii</tp:taxon-name-part></tp:taxon-name></italic> n. ssp. (<tp:taxon-name><tp:taxon-name-part taxon-name-part-type="order">Coleoptera</tp:taxon-name-part></tp:taxon-name><tp:taxon-name><tp:taxon-name-part taxon-name-part-type="family">Cicindelidae</tp:taxon-name-part></tp:taxon-name>).</article-title><source>Bulletin Mensuel de la Societe Linneenne de Lyon</source><volume>61</volume>(<issue>2</issue>): <fpage>46</fpage>–<lpage>48</lpage>. <ext-link xlink:href="10.3406/linly.1992.10970" ext-link-type="doi" xlink:type="simple">https://doi.org/10.3406/linly.1992.10970</ext-link></mixed-citation></ref><ref id="B40"><mixed-citation xmlns:xlink="http://www.w3.org/1999/xlink" xlink:type="simple"><person-group><name name-style="western"><surname>Naviaux</surname><given-names>R</given-names></name></person-group> (<year>1995</year>) Les <italic><tp:taxon-name><tp:taxon-name-part taxon-name-part-type="genus">Collyris</tp:taxon-name-part></tp:taxon-name></italic> (<tp:taxon-name><tp:taxon-name-part taxon-name-part-type="order">Coleoptera</tp:taxon-name-part></tp:taxon-name><tp:taxon-name><tp:taxon-name-part taxon-name-part-type="family">Cicindelidae</tp:taxon-name-part></tp:taxon-name>), Révision des genres et description de de nouveaux taxons. Bulletin mensuel de la Société linnéenne de Lyon, Separatum: 1–332.</mixed-citation></ref></ref-list></tp:taxon-treatment>
